# Supplementary material for: The prevalence of hyperglycemia and its impact on mortality among people living with HIV in Georgia
Source: PLoS One. 2022 Oct 27;17(10):e0276749. doi: 10.1371/journal.pone.0276749 (PMC9612544; doi:10.1371/journal.pone.0276749)
Supplement: S1 File — (XLSX) [file pone.0276749.s001.xlsx]

## Sheet: Sheet1
no	Hyperglycemia	Mode of HIV transmission	Age	Gender	Follow-up in years	Death	Cause of death	Any comorbidity	AIDS diagnosis	baseline CD4
1	0	0	32.4545	1	7.97536	0	0	0	1	286
2	0	1	36.2875	1	7.97536	0	0	0	0	448
3	0	0	37.8727	1	7.9781	0	0	0	1	365
4	0	1	43.0034	1	7.97536	0	0	0	1	250
5	0	1	42.8501	1	7.97536	0	0	0	1	649
6	0	0	18.8364	1	7.97536	0	0	0	1	874
7	0	0	20.9227	0	7.97262	0	0	0	1	459
8	0	1	35.3895	1	7.96715	0	0	0	0	897
9	1	0	32.5695	1	7.98631	0	0	0	1	372
10	0	1	31.5893	1	7.95072	0	0	0	0	711
11	0	0	21.87	0	7.95072	0	0	0	0	553
12	0	0	56.4079	1	7.9206	0	0	0	1	243
13	1	1	43.6879	1	4.24914	1	2	1	1	326
14	0	1	33.4237	1	7.87132	1	2	0	1	8
15	0	0	34.9076	1	7.93155	0	0	0	1	396
16	0	1	39.1157	1	7.77823	0	0	0	1	394
17	0	0	41.2402	0	7.95346	0	0	0	1	788
18	0	0	30.9377	0	7.9206	0	0	0	1	381
19	0	1	45.1554	1	7.91786	0	0	0	1	362
20	0	0	30.1684	0	7.91786	0	0	0	1	523
21	0	1	43.3676	1	7.89596	0	0	0	1	386
22	0	0	24.0274	1	7.91239	0	0	0	1	887
23	0	0	40.6188	0	7.89322	0	0	0	1	365
24	0	1	45.911	1	7.89322	0	0	0	1	223
25	0	1	36.2765	1	7.91239	0	0	0	1	175
26	0	0	27.2827	1	7.87406	0	0	0	0	394
27	0	0	19.6742	1	7.88227	0	0	0	0	618
28	0	0	39.8549	0	3.85489	1	1	0	1	15
29	0	0	34.0287	0	7.84394	0	0	0	0	220
30	0	0	35.0664	1	7.87406	0	0	0	1	66
31	0	1	40.5503	1	1.7796	1	2	1	1	245
32	0	0	30.0643	1	7.86311	0	0	0	0	574
33	0	0	42.4339	0	7.83847	0	0	0	0	522
34	0	0	31.269	0	7.83847	0	0	0	1	360
35	0	0	54.5763	0	7.84394	0	0	0	1	491
36	1	1	32.3997	1	7.8412	0	0	0	1	306
37	0	0	30.6229	0	7.83847	0	0	0	0	355
38	1	0	38.5407	0	0.980151	1	2	0	1	12
39	0	0	34.6338	0	7.8987	0	0	0	1	962
40	0	0	23.5455	0	7.8193	0	0	0	0	707
41	0	1	39.1513	1	7.81383	0	0	0	1	517
42	0	0	78.1848	1	7.81383	0	0	0	1	373
43	0	1	40.846	1	7.8193	0	0	0	0	611
44	0	1	26.5133	1	7.8193	0	0	0	1	207
45	0	0	39.1814	0	7.78371	0	0	0	1	133
46	0	0	27.5592	0	7.79466	0	0	0	1	624
47	0	1	40.7118	1	4.52293	1	2	1	1	82
48	0	1	33.7057	1	7.7755	0	0	0	1	386
49	0	1	45.0842	1	7.76181	0	0	1	1	486
50	0	1	31.3621	1	7.7755	0	0	0	0	479
51	0	1	36.2327	1	7.76728	0	0	0	1	162
52	0	1	32.9227	1	7.76728	0	0	0	0	400
53	0	0	54.6694	0	7.75907	0	0	0	1	225
54	0	0	53.8042	1	7.74812	0	0	0	1	339
55	0	0	23.4497	1	7.76454	0	0	0	1	304
56	0	1	36.1506	1	5.48665	1	1	0	1	240
57	0	0	45.0322	0	7.75907	0	0	0	0	652
58	0	0	48.0958	0	7.70157	0	0	0	1	160
59	0	0	26.1164	1	7.70431	0	0	0	1	189
60	0	0	33.0431	0	7.70431	0	0	0	0	540
61	0	1	49.358	1	7.70431	0	0	0	0	680
62	0	0	24.011	1	7.68789	0	0	0	1	425
63	0	0	48.9446	0	7.75086	0	0	0	1	612
64	0	0	25.6263	0	7.72621	0	0	0	0	972
65	0	1	35.7262	1	7.72074	0	0	0	1	421
66	0	0	35.7481	1	7.67967	0	0	0	1	599
67	0	0	24.8816	1	7.69062	0	0	0	0	603
68	0	0	26.653	1	7.67967	0	0	0	1	539
69	0	0	33.4182	0	7.68789	0	0	0	1	738
70	0	1	41.963	1	7.70431	0	0	0	1	887
71	0	0	36.9802	1	7.67967	0	0	0	1	420
72	1	0	49.5715	0	7.70431	0	0	0	1	747
73	0	0	38.3299	1	7.67967	0	0	0	1	201
74	0	0	47.2307	0	7.67967	0	0	0	1	140
75	0	1	36.8159	1	7.67967	0	0	0	0	924
76	0	0	33.2293	1	7.68241	0	0	0	1	1070
77	0	1	29.6153	1	7.67146	0	0	0	1	187
78	0	0	35.1677	0	7.66872	0	0	0	1	379
79	0	0	40.8268	0	7.66872	0	0	0	1	462
80	0	1	43.8604	1	7.66051	0	0	0	1	673
81	0	0	34.1958	1	7.64956	0	0	0	0	599
82	0	0	52.0027	0	3.05544	1	2	1	1	284
83	0	1	25.7659	1	7.66872	0	0	0	0	1357
84	0	1	51.9398	1	6.89938	1	1	0	1	156
85	1	0	54.1574	1	7.66598	0	0	0	1	698
86	0	0	20.8898	1	7.66051	0	0	0	1	50
87	0	0	30.9733	1	7.66051	0	0	0	1	659
88	0	0	41.8617	1	2.06982	1	1	0	1	1
89	0	0	19.8138	1	7.64134	0	0	0	0	565
90	0	0	24.0301	1	7.64134	0	0	0	1	16
91	1	0	35.8987	1	7.64134	0	0	1	1	304
92	0	0	33.2457	1	7.64134	0	0	0	1	254
93	0	0	22.0397	1	7.64134	0	0	0	0	811
94	0	1	44.0548	1	7.62491	0	0	0	1	361
95	0	0	18.9206	1	0.898015	1	2	0	1	26
96	0	1	27.9808	1	7.62765	0	0	0	1	373
97	0	0	25.4812	0	7.62218	0	0	0	0	287
98	1	0	52.0192	0	5.00479	1	1	1	0	236
99	0	0	28.8268	0	7.60301	0	0	0	1	275
100	0	0	23.332	1	7.60575	0	0	0	1	567
101	0	1	37.1691	1	7.60849	0	0	0	0	877
102	0	0	47.5291	0	7.60849	0	0	0	1	483
103	0	0	23.9589	1	7.60301	0	0	0	1	538
104	0	1	40.3285	1	7.60301	0	0	0	1	458
105	0	0	22.6037	1	7.60301	0	0	0	0	630
106	0	0	35.9507	0	7.58658	0	0	0	1	311
107	0	1	47.6277	1	7.58658	0	0	0	1	373
108	0	0	29.6044	1	7.58658	0	0	0	0	243
109	0	0	23.7673	0	7.58658	0	0	0	1	668
110	0	0	31.0253	0	7.58658	0	0	0	0	814
111	0	1	39.8494	1	7.5729	0	0	0	0	792
112	0	0	43.1458	1	7.55647	0	0	0	1	421
113	0	1	29.4292	1	7.55647	0	0	0	0	584
114	0	0	56.9802	0	7.58385	0	0	0	1	472
115	0	1	30.1574	1	7.55099	0	0	0	1	185
116	0	0	58.2478	0	7.54825	0	0	1	1	411
117	0	0	42.9788	1	7.54552	0	0	0	0	976
118	0	0	22.5188	1	7.54825	0	0	0	0	464
119	0	1	48.0192	1	1.577	1	2	1	1	38
120	0	0	29.3799	1	7.51814	0	0	0	1	638
121	0	0	51.5921	1	7.52635	0	0	1	1	303
122	0	0	50.4969	1	7.52635	0	0	1	0	558
123	0	0	26.3107	1	7.5154	0	0	0	0	954
124	0	0	28.4819	1	7.51814	0	0	0	0	837
125	0	0	29.7714	1	7.50719	0	0	0	0	508
126	0	1	41.0732	1	7.51266	0	0	0	1	334
127	0	0	23.5866	1	7.50992	0	0	0	0	246
128	0	0	46.4887	1	7.50992	0	0	0	1	622
129	1	1	33.1937	1	7.49897	0	0	0	1	44
130	0	0	48.4846	1	7.49897	0	0	0	1	120
131	0	0	18.8898	1	7.49897	0	0	0	0	1569
132	0	0	45.2293	0	7.4935	0	0	0	0	45
133	0	0	22.256	1	7.4935	0	0	0	1	43
134	0	1	37.024	1	7.47981	0	0	0	1	331
135	0	1	38.3272	1	7.49076	0	0	0	1	314
136	1	0	44.7803	1	7.46064	0	0	0	1	288
137	0	0	39.4251	0	7.46886	0	0	0	0	922
138	0	0	26.7187	1	7.46064	0	0	0	0	429
139	0	0	43.896	0	7.46064	0	0	0	1	690
140	1	0	48.679	1	7.46064	0	0	0	1	472
141	0	0	52.2108	1	7.44148	0	0	0	1	640
142	0	0	28.8953	1	7.46886	0	0	0	1	111
143	0	0	39.0144	0	7.45791	0	0	0	0	452
144	0	0	34.1465	1	7.45517	0	0	0	1	14
145	0	0	21.5058	1	7.43874	0	0	0	0	510
146	0	1	27.5565	1	7.41958	0	0	0	1	87
147	0	1	38.9979	1	7.43326	0	0	0	1	24
148	0	1	35.0664	1	7.43326	0	0	0	1	173
149	1	0	49.8973	0	7.43326	0	0	0	1	24
150	0	1	35.4031	1	4.62697	1	2	1	1	150
151	0	1	35.6715	1	7.41958	0	0	0	1	924
152	0	0	31.4168	0	7.40315	0	0	0	1	142
153	0	0	32.3888	1	7.40315	0	0	0	1	393
154	0	1	32.5476	1	7.40315	0	0	0	1	312
155	0	1	49.117	1	7.40315	0	0	0	1	137
156	0	0	30.1739	0	7.37029	0	0	0	0	242
157	0	0	25.7331	0	7.37303	0	0	0	0	772
158	0	0	31.4908	1	7.37303	0	0	0	1	669
159	0	0	27.3402	1	7.36482	0	0	0	0	625
160	0	1	21.6044	1	7.36482	0	0	0	1	417
161	0	0	39.5537	1	7.37303	0	0	0	1	913
162	0	0	18.7488	1	7.37303	0	0	0	0	595
163	0	1	42.8693	1	7.3922	0	0	0	1	481
164	0	1	47.6057	0	5.22382	1	2	1	1	106
165	0	0	37.5934	0	7.37303	0	0	0	1	207
166	1	0	45.9302	1	7.37303	0	0	0	1	368
167	1	0	64.6735	1	4.10678	1	1	1	1	187
168	0	0	24.5147	1	7.36482	0	0	0	0	827
169	0	0	27.488	1	7.37303	0	0	0	0	564
170	1	1	54.371	0	5.17728	1	3	0	1	229
171	0	1	39.3457	1	7.35661	0	0	0	0	938
172	0	1	37.2786	1	7.35387	0	0	0	0	334
173	0	0	31.2498	0	5.37714	1	3	0	1	2
174	0	0	49.8179	1	7.35661	0	0	1	1	572
175	0	0	25.5852	1	7.35661	0	0	0	0	556
176	0	0	42.078	1	7.3347	0	0	0	1	479
177	0	0	25.3498	0	7.35387	0	0	0	0	632
178	0	1	37.065	1	7.3347	0	0	0	1	544
179	0	1	53.2621	1	7.32649	0	0	0	1	494
180	1	1	38.4887	1	7.31554	0	0	1	0	727
181	0	0	29.5688	1	7.31554	0	0	0	0	499
182	1	0	22.3847	0	7.31554	0	0	0	0	438
183	0	0	45.3662	0	7.31554	0	0	0	0	866
184	0	0	33.2676	0	7.31554	0	0	0	1	305
185	0	1	37.8919	1	7.30732	0	0	0	0	322
186	1	1	47.6851	1	7.30459	0	0	0	1	206
187	0	1	31.7235	1	7.30459	0	0	0	1	505
188	0	1	43.0418	0	7.30459	0	0	0	1	350
189	1	1	31.9781	1	7.29911	0	0	0	1	650
190	0	1	31.8604	1	7.28816	0	0	0	1	531
191	0	0	25.9083	1	7.26899	0	0	0	0	768
192	0	0	34.8446	0	7.29637	0	0	0	1	112
193	0	1	38.8884	1	5.30869	1	3	0	1	6
194	0	0	30.2971	1	7.26899	0	0	0	1	719
195	0	0	20.063	1	7.26899	0	0	0	0	377
196	1	0	29.2293	1	7.26352	0	0	0	0	692
197	0	0	48.679	0	7.26352	0	0	0	0	542
198	0	0	46.5352	1	7.24162	0	0	0	1	467
199	0	1	50.7296	1	7.24435	0	0	0	1	237
200	0	0	54.371	0	7.24162	0	0	0	1	847
201	1	0	67.4716	1	3.58385	1	2	0	1	261
202	0	1	30.757	1	7.24162	0	0	0	1	375
203	0	0	37.9329	1	7.24162	0	0	0	1	642
204	0	0	19.4196	1	7.23066	0	0	0	0	573
205	0	0	30.4422	0	7.21971	0	0	0	0	883
206	0	0	32.1615	1	7.21971	0	0	0	1	650
207	0	1	36.0849	1	7.21971	0	0	0	1	387
208	0	0	24.5175	1	7.21971	0	0	0	1	559
209	0	1	43.8494	1	7.23888	0	0	0	0	241
210	0	0	35.9945	1	7.22519	0	0	0	1	120
211	0	0	23.3511	0	7.22519	0	0	0	0	797
212	0	1	35.8877	1	7.22519	0	0	0	1	484
213	0	1	34.1629	1	7.21971	0	0	0	1	504
214	0	0	22.6256	0	7.21971	0	0	0	1	700
215	0	1	26.6557	1	7.20055	0	0	0	1	225
216	0	0	22.6721	1	7.20876	0	0	0	1	511
217	0	0	21.1061	0	7.20055	0	0	0	1	766
218	0	1	34.7598	1	7.16769	0	0	0	0	202
219	0	1	33.1335	1	7.18138	0	0	0	1	84
220	0	1	34.9103	1	3.96441	1	2	0	1	4
221	0	0	65.1526	1	7.154	0	0	1	1	400
222	0	1	40.0411	1	6.45311	1	2	0	1	169
223	0	0	34.5544	1	7.16222	0	0	0	0	1214
224	0	0	19.729	1	7.154	0	0	0	0	745
225	0	1	41.5003	1	7.16222	0	0	1	1	221
226	0	0	31.5784	1	7.14305	0	0	0	0	532
227	0	0	39.3785	0	7.14305	0	0	0	1	527
228	0	0	26.6886	1	7.14305	0	0	0	0	1440
229	0	0	26.8966	1	7.14305	0	0	0	0	1331
230	0	1	39.3238	1	7.11294	0	0	0	1	282
231	0	0	27.9206	1	7.11294	0	0	0	1	270
232	0	1	51.8686	1	7.11294	0	0	0	0	755
233	0	0	32.9172	1	7.12936	0	0	0	0	470
234	0	0	18.8611	1	7.11294	0	0	0	1	291
235	0	1	44.0137	1	2.45038	1	1	0	1	8
236	0	0	27.6359	1	7.12389	0	0	0	0	347
237	0	1	39.2307	1	7.11567	0	0	0	1	616
238	0	0	26.3655	1	7.10746	0	0	0	0	785
239	0	0	34.7132	1	7.12389	0	0	0	0	631
240	0	0	41.4976	0	0.47091	1	1	0	1	30
241	0	0	33.473	0	7.11294	0	0	0	1	358
242	0	0	20.2163	1	7.11294	0	0	0	0	416
243	0	0	25.9658	1	7.17043	0	0	0	0	413
244	1	1	36.271	1	7.10746	0	0	0	1	274
245	0	0	30.4476	1	7.05544	0	0	0	1	233
246	0	0	25.3169	1	7.1102	0	0	0	0	831
247	0	0	43.4771	0	4.14784	1	2	0	0	517
248	0	0	46.0561	0	7.07187	0	0	0	0	875
249	0	0	51.6085	1	7.08556	0	0	0	0	357
250	0	0	55.9644	1	7.0883	0	0	0	0	672
251	0	0	37.399	0	7.07187	0	0	0	1	35
252	0	0	34.1739	1	7.08556	0	0	0	0	1002
253	0	0	29.358	1	7.05544	0	0	0	1	249
254	1	0	46.4148	1	7.05544	0	0	0	1	767
255	0	0	38.4038	1	7.05818	0	0	0	1	432
256	0	0	34.0151	0	7.05544	0	0	0	1	667
257	0	0	24.0876	1	7.05544	0	0	0	0	308
258	0	0	63.4004	1	7.06639	0	0	0	1	436
259	1	0	47.8494	0	7.05544	0	0	1	1	846
260	1	0	62.3381	0	1.01848	1	3	1	0	397
261	0	0	37.5277	1	7.03354	0	0	0	0	849
262	0	0	32.3696	1	7.03354	0	0	0	0	462
263	0	1	51.7372	1	5.05407	1	3	0	1	14
264	0	0	37.9302	1	7.03354	0	0	0	0	1275
265	0	1	39.5784	1	7.03354	0	0	0	0	557
266	1	0	25.3005	0	7.04723	0	0	0	0	775
267	0	1	33.4018	1	7.03901	0	0	0	0	1130
268	0	1	34.2971	1	7.03354	0	0	0	0	757
269	1	1	39.6523	1	7.02806	0	0	0	0	677
270	0	0	26.2012	1	7.0089	0	0	0	0	737
271	0	1	31.8001	1	7.08556	0	0	0	1	269
272	0	0	31.3812	0	7.0089	0	0	0	1	387
273	0	0	34.8255	0	7.0089	0	0	1	0	927
274	0	1	44.4271	1	7.0089	0	0	0	1	200
275	0	0	31.5455	1	6.87474	1	1	0	1	235
276	0	0	41.6126	1	6.97331	0	0	0	1	311
277	1	1	32.9856	1	4.9911	1	3	0	1	150
278	0	0	35.0582	1	6.94319	0	0	0	1	203
279	0	1	37.2594	1	6.92129	0	0	0	1	417
280	0	0	26.0726	0	6.94319	0	0	0	0	682
281	0	0	42.6995	0	6.94319	0	0	0	0	348
282	0	1	24.5065	1	6.94319	0	0	0	0	809
283	0	0	30.4038	0	6.93771	0	0	0	1	480
284	1	0	43.5756	1	6.70773	1	2	1	0	208
285	0	0	25.3443	1	6.93498	0	0	0	0	394
286	0	0	19.5811	1	6.93498	0	0	0	0	535
287	0	0	35.833	0	1.42642	1	1	0	1	91
288	0	0	28.1287	1	6.92402	0	0	0	0	771
289	0	0	43.9398	0	0.309377	1	1	0	1	3
290	0	0	27.3867	0	6.92402	0	0	0	0	389
291	0	0	28.9966	1	6.89391	0	0	0	1	265
292	0	0	25.0157	1	6.89391	0	0	0	1	450
293	0	0	29.7714	1	6.93498	0	0	0	0	401
294	0	0	40.5941	1	6.89391	0	0	0	1	226
295	0	0	36.564	0	6.90486	0	0	0	1	637
296	0	0	20.668	1	6.89391	0	0	0	0	1157
297	0	1	30.8501	1	6.90486	0	0	0	1	821
298	0	0	32.909	1	6.91307	0	0	0	0	657
299	0	0	33.5031	0	6.88569	0	0	0	1	139
300	0	0	44.4463	0	6.89391	0	0	0	0	708
301	0	0	41.4428	1	6.88569	0	0	0	1	138
302	0	0	35.3265	0	6.89938	0	0	0	0	755
303	0	0	22.6037	0	6.89391	0	0	0	0	1035
304	0	0	37.9302	1	6.86105	0	0	0	1	31
305	0	0	57.0842	1	2.69678	1	2	0	1	237
306	0	0	45.9083	1	6.88569	0	0	0	1	105
307	0	1	42.6229	1	4.67625	1	3	0	1	251
308	0	0	37.18	1	6.84736	0	0	0	1	513
309	0	0	34.6037	1	6.87474	0	0	0	0	615
310	0	0	33.9877	1	6.88022	0	0	0	1	253
311	0	0	26.82	1	6.87474	0	0	0	0	433
312	0	0	41.358	1	6.87474	0	0	0	0	899
313	0	0	35.4333	0	6.86653	0	0	0	0	611
314	0	0	26.7077	1	6.87748	0	0	0	0	999
315	0	0	22.2806	1	6.85558	0	0	0	0	1637
316	0	0	48.8077	0	6.84736	0	0	0	0	543
317	1	1	53.7166	1	0.0903491	1	1	1	1	64
318	0	0	34.4559	1	6.84736	0	0	0	0	903
319	0	1	44.1342	1	6.84189	0	0	0	1	846
320	0	1	29.7878	1	6.82546	0	0	0	1	179
321	0	1	59.707	1	4.61054	1	1	0	1	17
322	0	1	35.7317	1	6.83915	0	0	0	0	553
323	0	1	46.9103	1	0.982888	1	1	0	1	31
324	1	0	59.2389	1	6.83641	0	0	1	1	177
325	0	0	38.9103	1	6.82546	0	0	1	0	685
326	1	1	48.5859	1	1.27036	1	2	1	1	46
327	0	0	25.1307	1	6.8063	0	0	0	1	192
328	0	0	26.0178	1	6.8063	0	0	0	0	541
329	0	1	44.9035	1	6.80082	0	0	0	1	532
330	0	0	26.4723	1	6.78713	0	0	0	1	377
331	0	0	47.8686	1	6.80082	0	0	0	0	373
332	0	0	28.7803	0	6.78713	0	0	0	0	809
333	0	1	31.4552	1	6.78987	0	0	0	1	230
334	0	0	33.8508	1	6.78439	0	0	0	0	895
335	0	1	40.9993	1	6.78713	0	0	1	1	1049
336	0	1	39.5619	1	6.78713	0	0	0	0	845
337	0	0	18.8207	1	6.75975	0	0	0	0	772
338	0	1	31.1458	1	6.78166	0	0	0	0	556
339	0	0	18.4805	1	6.75154	0	0	0	0	838
340	0	0	40.2957	1	6.76249	0	0	0	1	341
341	0	1	41.5743	1	6.75975	0	0	0	1	135
342	0	0	27.4921	1	6.7488	0	0	0	0	1371
343	0	0	19.2799	1	6.7488	0	0	0	0	362
344	0	0	26.0068	0	6.7488	0	0	1	1	728
345	0	0	52.167	0	6.7488	0	0	0	1	539
346	0	0	33.2293	0	6.74059	0	0	0	0	561
347	1	1	33.525	1	0.334018	1	1	0	1	171
348	0	1	29.3443	1	6.74333	0	0	0	1	410
349	0	0	65.4565	0	6.74059	0	0	0	0	559
350	0	0	25.4894	1	6.7269	0	0	0	0	377
351	0	0	36.2628	0	6.8063	0	0	0	0	653
352	0	0	27.3676	0	6.72142	0	0	0	0	409
353	0	0	49.5606	0	6.72416	0	0	0	1	14
354	1	1	59.2115	1	3.30185	1	2	1	1	330
355	0	0	39.3155	1	6.71047	0	0	0	1	352
356	0	0	20.3477	1	6.70226	0	0	0	0	616
357	0	1	34.768	1	5.78782	1	2	0	1	78
358	0	0	25.2129	1	6.72142	0	0	0	0	947
359	1	0	49.3936	1	6.70226	0	0	0	1	1
360	0	1	28.898	1	6.69405	0	0	0	1	534
361	0	0	20.9938	1	6.69405	0	0	0	0	879
362	1	0	40.9117	1	6.68309	0	0	0	1	393
363	0	0	53.462	0	6.68583	0	0	0	1	711
364	0	0	26.1027	1	6.68309	0	0	0	0	529
365	0	1	29.8152	1	6.67488	0	0	0	0	297
366	0	0	31.6742	1	6.67488	0	0	0	0	633
367	0	0	52.9665	0	6.65298	0	0	0	1	307
368	0	0	29.9959	0	6.6694	0	0	0	1	641
369	0	0	25.9055	1	6.65024	0	0	0	0	505
370	1	0	32.5257	1	6.64476	0	0	0	1	382
371	0	1	42.6146	1	6.63655	0	0	0	0	680
372	0	0	51.9671	1	6.6256	0	0	0	0	416
373	0	0	35.3785	1	6.63655	0	0	0	1	622
374	0	1	38.2888	1	6.6256	0	0	0	1	115
375	0	0	37.1882	1	6.61739	0	0	0	0	755
376	0	0	31.5373	0	6.61739	0	0	0	1	118
377	0	1	42.1054	1	6.6256	0	0	0	0	414
378	1	0	44.7447	1	3.66598	1	3	0	1	16
379	0	0	23.2334	0	6.6256	0	0	0	1	1202
380	0	0	46.7844	1	6.6256	0	0	0	0	644
381	0	1	37.1581	1	3.82204	1	1	0	1	31
382	0	0	40.8214	1	6.62834	0	0	0	0	962
383	0	0	50.3792	1	6.61739	0	0	0	1	197
384	0	0	41.9055	0	6.61465	0	0	0	1	469
385	0	0	42.8583	1	6.61465	0	0	1	1	331
386	0	0	41.9083	1	0.161533	1	1	0	1	18
387	0	0	29.7413	0	6.59822	0	0	0	1	250
388	0	0	27.6359	1	6.57906	0	0	0	1	492
389	0	0	28.1807	1	6.57906	0	0	0	0	647
390	0	0	21.87	1	6.57906	0	0	0	1	81
391	0	0	33.3607	0	6.57906	0	0	0	1	460
392	0	0	32.2546	1	6.57632	0	0	0	1	349
393	0	0	48.5448	0	3.32375	1	1	0	1	208
394	0	1	29.692	1	6.57084	0	0	0	0	491
395	0	0	35.5537	0	6.57084	0	0	0	1	612
396	0	1	40.011	1	5.61533	1	1	0	1	76
397	0	0	30.0123	1	6.57632	0	0	0	0	1110
398	0	0	29.1964	1	6.57084	1	1	0	0	373
399	0	0	22.6338	0	6.57084	0	0	0	0	461
400	0	1	48.4819	1	0.0328542	1	2	0	1	5
401	0	1	45.076	1	6.57358	0	0	0	1	219
402	0	0	25.358	1	6.57358	0	0	0	0	905
403	0	0	50.6667	0	6.55989	0	0	0	1	87
404	0	1	47.7509	1	6.54894	0	0	0	1	387
405	0	1	43.8193	1	6.55168	0	0	0	0	626
406	1	1	33.8097	1	6.53799	0	0	0	1	543
407	0	0	33.9274	0	6.55168	0	0	0	0	312
408	1	0	56.1095	1	2.58179	1	2	0	0	514
409	0	0	23.7974	1	6.55168	0	0	0	0	716
410	0	0	31.5127	1	6.55168	0	0	0	0	975
411	0	1	26.245	1	6.55168	0	0	0	0	310
412	0	1	49.8344	1	0.528405	1	2	0	1	60
413	0	0	37.9986	1	6.52977	0	0	0	0	387
414	0	0	41.7084	0	6.52156	0	0	0	0	762
415	0	0	40.5284	0	6.54073	0	0	0	0	692
416	0	0	27.8439	0	6.52156	0	0	0	0	795
417	0	0	26.6502	0	6.52977	0	0	0	0	1341
418	0	1	26.3491	1	6.52977	0	0	0	1	640
419	0	0	28.2108	0	6.52977	0	0	0	0	825
420	0	1	54.6475	1	6.52156	0	0	0	1	9
421	0	0	70.7817	0	1.63723	1	2	1	0	255
422	0	0	52.6653	1	6.51882	0	0	0	1	66
423	0	0	40.6297	0	6.51061	0	0	0	0	366
424	0	0	22.6338	1	6.51061	0	0	0	0	303
425	1	0	38.5736	1	0.50924	1	1	0	1	35
426	0	0	32.4353	1	6.51061	0	0	0	1	450
427	0	0	27.1896	1	6.51061	0	0	0	0	783
428	0	1	31.5236	1	6.5024	0	0	0	0	514
429	0	0	30.6256	1	6.49692	0	0	0	1	343
430	0	0	32.115	1	6.48049	0	0	0	0	619
431	1	0	39.8768	1	6.48049	0	0	0	1	260
432	0	1	40.5914	1	6.48049	0	0	0	1	84
433	0	0	34.7159	1	6.49418	0	0	0	0	490
434	0	1	28.9227	1	6.48597	0	0	0	0	537
435	1	0	58.1985	0	6.48049	0	0	1	1	509
436	0	0	27.1075	0	6.45859	0	0	0	0	564
437	0	0	23.2252	0	6.45859	0	0	0	0	240
438	0	1	35.3265	1	6.48049	0	0	0	1	487
439	0	0	27.5072	1	6.45859	0	0	0	0	718
440	0	0	21.3963	1	6.46133	0	0	0	0	816
441	0	1	37.681	1	6.45859	0	0	0	1	365
442	0	0	31.4333	1	6.45859	0	0	0	0	510
443	0	0	47.436	0	6.45585	0	0	0	1	93
444	0	0	25.2512	0	6.4449	0	0	0	0	717
445	0	1	47.8494	1	6.45311	0	0	0	1	411
446	1	0	36.6762	1	6.44216	0	0	0	0	370
447	0	0	26.3874	1	6.4449	0	0	0	0	575
448	0	0	21.3936	1	6.4449	0	0	0	0	648
449	0	0	26.4832	1	6.44216	0	0	0	0	414
450	0	0	38.1273	0	6.43669	0	0	0	0	944
451	0	0	31.3648	0	6.43943	0	0	0	0	1084
452	0	0	26.3819	1	6.42026	0	0	0	0	385
453	0	0	40.0192	1	6.42026	0	0	0	0	651
454	0	0	38.1492	1	6.42026	0	0	0	1	252
455	0	0	53.2129	0	6.41752	0	0	0	1	391
456	0	1	32.3614	1	6.41752	0	0	0	1	201
457	0	0	48.4682	1	6.41752	0	0	0	1	130
458	0	0	23.3238	1	6.39836	0	0	0	0	408
459	0	0	27.1513	1	6.38741	0	0	0	1	157
460	0	1	38.9322	1	6.39288	0	0	0	0	506
461	0	0	22.5489	1	6.3655	0	0	0	0	670
462	0	0	33.7248	1	6.38193	0	0	1	0	698
463	0	0	23.603	1	6.3655	0	0	0	0	826
464	1	0	35.0719	1	6.3655	0	0	0	0	609
465	0	1	43.6906	1	6.36824	0	0	0	1	65
466	0	0	38.5927	1	6.3655	0	0	0	0	850
467	0	1	28.6598	1	6.33265	0	0	0	1	398
468	0	1	45.399	1	6.35729	0	0	0	1	225
469	0	0	33.9357	0	6.33812	0	0	0	1	285
470	0	1	55.258	1	1.52225	1	2	0	1	128
471	0	0	46.2669	0	6.33812	0	0	0	1	494
472	1	1	35.7618	1	4.29843	1	2	0	1	629
473	0	1	31.9754	1	6.30801	0	0	0	0	645
474	0	0	32.9938	1	6.31896	0	0	0	1	136
475	0	0	22.9925	0	6.3217	0	0	0	0	609
476	0	0	22.2067	1	6.29979	0	0	0	0	379
477	0	1	57.8809	1	6.31896	0	0	0	1	915
478	0	0	34.4422	0	6.31075	0	0	0	0	733
479	0	0	47.4552	1	6.29979	0	0	1	0	368
480	0	1	37.1882	1	6.29979	0	0	0	1	324
481	0	1	46.256	1	6.30253	0	0	0	1	511
482	0	0	38.5599	0	6.29979	0	0	0	1	875
483	1	0	60.3778	1	5.3744	1	2	1	1	52
484	1	1	50.9843	1	6.29979	0	0	0	1	388
485	0	0	55.8905	0	6.28063	0	0	0	0	490
486	0	1	30.2286	1	6.27242	0	0	0	0	812
487	0	1	27.0007	1	6.28063	0	0	0	0	1076
488	0	0	27.0773	0	6.2642	0	0	0	1	228
489	0	0	26.204	0	6.2642	0	0	0	0	494
490	0	0	46.9596	1	6.25325	0	0	1	1	154
491	1	0	49.5496	1	6.26694	0	0	0	1	630
492	0	1	32.3943	1	6.2642	0	0	0	0	577
493	0	0	22.9405	1	6.25051	0	0	0	0	462
494	0	0	21.1307	0	6.25325	0	0	0	0	731
495	0	0	26.026	1	6.24778	0	0	0	0	647
496	0	0	29.0842	0	6.25325	0	0	0	1	119
497	0	1	23.7645	1	6.25325	0	0	0	0	475
498	0	0	21.9302	1	6.21218	0	0	0	0	524
499	0	0	45.0897	1	4.06845	1	3	0	1	187
500	1	0	23.0253	1	6.2423	0	0	0	0	1486
501	0	1	41.1389	1	6.21218	0	0	0	1	675
502	0	0	22.5024	1	6.22313	0	0	0	1	721
503	0	1	34.1766	1	6.21218	0	0	0	1	467
504	0	0	29.525	0	6.2204	0	0	0	1	630
505	1	1	30.1355	1	0.0657084	1	1	0	1	71
506	0	1	29.0486	1	6.22313	0	0	0	1	316
507	0	1	46.7543	1	3.70157	1	3	0	1	179
508	0	1	49.5332	1	6.20945	0	0	0	1	144
509	1	0	18.3217	0	6.22313	0	0	0	0	467
510	0	0	46.5435	0	6.20397	0	0	0	1	643
511	0	0	21.4511	1	6.20397	0	0	0	1	581
512	0	0	33.859	1	6.20671	0	0	0	0	576
513	0	0	27.614	1	6.20671	0	0	0	1	46
514	0	0	35.0746	0	6.19028	0	0	0	0	343
515	0	0	32.3504	1	6.18754	0	0	0	0	583
516	0	1	37.3032	1	6.18754	0	0	0	0	535
517	0	0	41.807	1	6.18754	0	0	0	0	256
518	0	0	23.6277	1	6.1848	0	0	0	0	2067
519	0	0	34.9213	1	6.17659	0	0	0	1	194
520	0	0	21.2375	1	6.17385	0	0	0	0	692
521	0	1	35.5209	1	6.17385	0	0	0	1	403
522	0	1	42.8419	1	6.15743	0	0	0	0	298
523	0	0	31.2827	0	6.16838	0	0	0	1	23
524	1	1	55.7399	1	0.106776	1	1	1	1	42
525	1	1	49.2129	0	0.435318	1	2	1	1	44
526	0	0	23.5619	1	6.16564	0	0	0	0	1021
527	0	0	52.4791	1	6.15469	0	0	1	0	1139
528	0	0	23.3785	1	6.14648	0	0	0	0	576
529	0	0	28.1561	1	6.14648	0	0	0	1	524
530	0	0	32.8104	1	6.15469	0	0	0	1	518
531	0	1	33.6564	1	6.14648	0	0	0	1	507
532	0	0	30.883	1	6.14648	0	0	0	0	339
533	1	0	32.2574	1	6.1191	0	0	0	0	594
534	0	0	29.18	0	6.1191	0	0	0	1	195
535	0	0	18.6201	1	6.13005	0	0	0	0	428
536	1	1	43.0801	1	6.13005	0	0	0	0	552
537	0	0	18.0151	1	6.11088	0	0	0	0	600
538	0	0	25.7057	0	6.11362	0	0	0	0	1512
539	0	0	24.5914	0	6.09993	0	0	0	1	480
540	0	0	45.4894	0	6.08898	0	0	0	1	459
541	0	0	24.95	0	6.09446	0	0	0	1	439
542	0	0	45.0075	0	6.09719	0	0	0	1	115
543	0	0	41.3306	0	6.09446	0	0	0	1	133
544	0	0	37.9932	0	6.07803	0	0	0	0	895
545	0	0	47.8275	1	2.39562	1	2	0	1	224
546	0	0	27.5537	0	6.0616	0	0	0	0	435
547	0	0	27.896	1	6.0616	0	0	0	0	547
548	0	0	30.319	1	6.0616	0	0	0	0	618
549	0	1	44.5832	1	6.05886	0	0	0	0	367
550	0	0	23.3511	1	6.05613	0	0	0	0	693
551	0	0	25.9329	1	6.04244	0	0	0	0	428
552	1	1	57.4346	1	6.05613	0	0	0	0	541
553	0	1	42.0808	1	6.05339	0	0	0	0	666
554	0	1	52.5311	1	3.24162	1	2	0	1	397
555	0	0	30.2806	0	6.05339	0	0	0	0	665
556	0	0	28.3285	1	6.0397	0	0	0	1	560
557	0	1	45.7276	1	6.03696	0	0	0	1	182
558	1	0	43.6906	0	0.19165	1	3	0	1	128
559	0	0	24.4654	1	6.03149	0	0	0	0	628
560	0	0	29.9384	0	6.03149	0	0	0	0	536
561	0	0	30.8145	1	6.00411	0	0	0	1	401
562	0	0	60.5476	1	0.0602327	1	1	0	1	4
563	0	0	36.4654	0	6.02053	0	0	0	1	364
564	1	1	46.1136	1	6.01232	0	0	0	1	225
565	0	0	29.8617	1	6.01232	0	0	0	1	259
566	0	0	21.4976	1	6.00411	0	0	0	0	464
567	0	0	22.0534	1	6.00137	0	0	0	0	1093
568	0	1	27.0965	1	6.01232	0	0	0	1	183
569	0	0	34.872	0	6.01232	0	0	0	0	518
570	0	1	43.6167	1	6.00411	0	0	0	0	200
571	0	0	36.5448	1	5.97399	0	0	0	0	609
572	0	1	24.6407	1	0.0301164	1	2	0	1	85
573	0	0	44.9446	1	5.97399	0	0	0	1	77
574	0	1	37.1745	1	5.97399	0	0	0	0	374
575	0	0	44.2355	0	5.97399	0	0	0	1	312
576	1	0	62.6064	1	5.87817	1	2	1	1	307
577	0	1	39.0828	1	5.97399	0	0	0	0	388
578	0	0	42.6283	1	5.97399	0	0	0	0	581
579	0	0	56.4846	1	5.94387	0	0	0	0	880
580	1	0	50.412	0	0.054757	1	1	0	1	2
581	0	0	33.1828	1	5.97399	0	0	0	0	360
582	0	0	41.5031	0	5.96304	0	0	0	0	823
583	0	0	25.5222	1	5.96578	0	0	0	0	456
584	0	1	31.9617	1	5.95483	0	0	0	0	1078
585	0	0	56.6489	0	0.375086	1	1	0	1	28
586	0	0	26.0041	1	5.95483	0	0	0	1	359
587	1	1	25.7796	1	1.41821	1	1	0	1	20
588	0	1	30.1793	1	5.94114	0	0	0	1	301
589	0	0	36.9363	0	5.93566	0	0	0	1	96
590	0	1	45.0075	1	5.92197	0	0	0	1	100
591	0	1	46.6475	1	5.92197	0	0	0	1	623
592	0	1	31.896	1	5.93566	0	0	0	0	466
593	0	0	40.4079	0	5.92745	0	0	0	1	727
594	0	1	41.6619	1	5.90828	0	0	0	1	189
595	0	0	41.3142	0	5.89733	0	0	0	1	160
596	0	0	21.347	1	5.9165	0	0	0	0	333
597	0	0	29.5743	0	5.89733	0	0	0	0	854
598	0	0	42.9541	0	5.9165	0	0	0	0	1030
599	0	0	30.3737	0	5.9165	0	0	0	1	71
600	0	1	48.1177	1	5.90828	0	0	0	0	324
601	0	0	24.5613	1	0.0383299	1	1	0	0	440
602	0	0	27.5236	1	5.89733	0	0	0	0	773
603	0	0	45.7714	0	5.89733	0	0	0	0	1054
604	0	0	57.3963	0	5.90281	0	0	0	1	20
605	1	1	46.7433	1	5.89733	0	0	0	1	220
606	0	0	24.4353	1	5.87817	0	0	0	0	436
607	0	0	32.2026	1	5.87817	0	0	0	0	403
608	1	0	48.8624	0	5.87817	0	0	0	1	398
609	0	0	34.0315	1	5.88638	0	0	0	0	542
610	0	1	41.1335	1	5.87817	0	0	0	0	1017
611	0	0	22.5051	1	5.87817	0	0	0	0	662
612	0	0	47.091	0	5.87817	0	0	0	0	703
613	0	0	27.822	1	5.85079	0	0	0	0	390
614	0	1	58.5243	1	5.86721	0	0	0	1	23
615	0	0	50.6667	0	1.09514	1	1	0	1	29
616	1	0	28.1889	1	5.85079	0	0	0	0	423
617	0	0	24.3915	0	5.86721	0	0	0	1	217
618	0	0	38.1574	0	0.0793977	1	2	0	1	3
619	0	1	35.6057	1	5.86721	0	0	0	0	371
620	0	0	33.9302	1	5.85079	0	0	0	1	729
621	0	0	22.3737	1	5.859	0	0	0	0	460
622	0	0	20.0684	1	5.86174	0	0	0	0	745
623	0	1	23.7947	1	5.859	0	0	0	0	449
624	0	1	31.3457	1	5.86174	0	0	0	0	603
625	0	1	40.3176	1	0.594114	1	2	0	1	82
626	0	1	38.6256	0	5.84531	0	0	0	1	434
627	0	1	57.588	1	5.84805	0	0	1	1	234
628	0	1	29.911	1	5.84531	0	0	0	0	598
629	1	1	44.6598	1	1.22656	1	1	1	1	52
630	0	1	51.9097	1	0.317591	1	1	0	1	81
631	0	0	19.3128	1	5.84531	0	0	0	0	278
632	0	1	36.7146	1	5.84257	0	0	0	0	422
633	1	0	40.4408	1	5.84531	0	0	0	1	700
634	0	0	38.1465	1	5.84531	0	0	0	0	840
635	0	0	47.7317	0	5.84257	0	0	0	0	1086
636	0	0	41.5058	0	5.84257	0	0	0	0	249
637	0	1	33.9384	1	5.83984	0	0	0	0	250
638	0	0	48.8652	0	3.49624	1	3	1	0	225
639	1	1	34.82	1	5.82888	0	0	0	1	296
640	0	1	43.7262	1	0.00273785	1	1	0	1	13
641	0	0	56.2574	0	5.81246	0	0	0	1	237
642	0	0	22.8255	1	5.82067	0	0	0	0	489
643	0	1	36.2957	1	5.81246	0	0	0	1	862
644	0	0	28.0137	0	5.80151	0	0	0	0	332
645	0	0	20.4517	1	5.80151	0	0	0	0	475
646	1	0	55.3484	1	0.835044	1	2	0	1	225
647	0	1	38.642	1	5.80151	0	0	0	0	774
648	0	1	36.1342	1	5.80698	0	0	0	1	78
649	0	1	45.5441	1	5.80151	0	0	0	0	292
650	0	0	34.3874	0	5.80151	0	0	0	0	467
651	0	0	22.475	1	5.80151	0	0	0	0	755
652	1	0	28.7885	1	0.0301164	1	2	0	1	190
653	0	0	51.8631	1	1.16906	1	2	1	0	295
654	1	0	33.9329	1	0.15332	1	1	0	1	81
655	0	1	29.1307	1	5.78508	0	0	0	0	555
656	0	1	53.9028	1	5.79055	0	0	0	1	338
657	0	0	32.3915	1	5.76865	0	0	1	0	1247
658	0	0	38.7461	0	5.76591	0	0	0	0	357
659	0	0	69.2375	1	3.86037	1	3	0	1	110
660	0	0	21.0869	1	5.78234	0	0	0	0	353
661	0	1	43.9452	1	5.78234	0	0	0	1	155
662	0	0	45.8946	0	3.8412	1	3	0	1	2
663	0	0	23.6797	0	5.76591	0	0	0	0	1178
664	0	1	23.885	1	5.76591	0	0	0	1	399
665	0	0	26.6092	1	5.76591	0	0	0	1	227
666	0	0	47.989	1	5.76591	0	0	0	1	88
667	0	0	39.4908	1	5.76591	0	0	0	0	561
668	0	0	27.4141	1	5.76591	0	0	0	0	925
669	0	0	29.7358	0	5.77413	0	0	0	0	716
670	0	1	40.3778	1	5.76591	0	0	1	1	603
671	0	0	26.2697	1	5.7358	0	0	0	0	399
672	0	0	39.7344	0	5.74401	0	0	0	0	342
673	0	0	37.243	1	0.246407	1	1	0	0	201
674	0	1	28.1342	1	5.74675	0	0	0	0	1006
675	0	1	51.1157	1	5.72485	0	0	0	0	342
676	1	0	52.6352	0	5.72485	0	0	0	1	185
677	0	1	29.588	1	5.73306	0	0	0	0	348
678	0	0	58.6338	1	3.48255	1	2	1	1	63
679	0	0	35.1184	1	5.71663	0	0	0	1	250
680	0	0	39.3101	0	1.84531	1	1	0	1	4
681	0	0	47.0965	0	5.71663	0	0	0	1	339
682	0	0	50.2505	0	5.71663	0	0	0	0	1185
683	0	1	51.1704	1	5.71663	0	0	0	1	754
684	0	1	37.5551	1	5.71389	0	0	0	1	28
685	0	0	28.5448	1	5.70842	0	0	1	1	651
686	0	0	26.9103	0	5.70842	0	0	0	0	475
687	0	0	30.0643	0	5.70842	0	0	0	0	595
688	0	1	26.319	1	5.71389	0	0	0	0	437
689	0	1	44.5996	1	5.69199	0	0	0	0	405
690	0	0	56.8652	0	5.69473	0	0	0	0	718
691	0	0	31.2416	1	5.69473	0	0	0	0	886
692	0	0	47.3511	1	5.68925	0	0	0	0	720
693	0	0	44.5722	0	5.68925	0	0	0	0	1532
694	0	0	26.6448	0	5.6783	0	0	0	0	804
695	1	1	49.1253	1	5.68652	0	0	0	1	271
696	0	0	22.8172	1	5.67283	0	0	0	0	569
697	0	0	40.7091	1	5.67556	0	0	0	1	653
698	0	0	44.46	1	5.67556	0	0	0	0	342
699	0	0	32.5777	1	5.6564	0	0	0	0	655
700	0	1	49.1253	1	0.687201	1	2	1	0	296
701	0	0	43.0198	1	5.67009	0	0	0	0	1459
702	0	0	36.4682	1	2.52977	1	3	0	0	511
703	0	0	39.4442	0	5.6564	0	0	0	0	941
704	0	0	66.4613	1	5.65914	0	0	0	1	119
705	0	0	33.5688	0	5.6564	0	0	0	0	376
706	0	0	44.2327	0	5.6564	0	0	0	1	24
707	1	0	33.4894	0	5.65366	0	0	0	1	97
708	0	0	25.1417	1	5.65366	0	0	0	0	427
709	0	0	29.128	1	5.63723	0	0	0	0	795
710	1	0	25.8946	1	5.6345	0	0	1	1	643
711	0	1	53.7632	1	5.63723	0	0	0	1	35
712	0	0	34.7461	0	5.63723	0	0	0	1	130
713	0	1	32.7064	1	5.62902	0	0	0	1	178
714	0	0	56.4983	1	2.87201	1	3	0	0	873
715	0	0	28.5394	1	5.58248	0	0	0	1	300
716	0	1	35.0089	1	5.61807	0	0	0	1	174
717	0	1	36.4271	1	5.62902	0	0	0	1	220
718	0	0	54.0917	1	5.62902	0	0	0	1	251
719	0	0	29.9192	0	5.62902	0	0	0	0	680
720	0	0	55.54	1	5.61807	0	0	0	0	350
721	0	0	53.0705	1	5.62081	0	0	0	0	800
722	0	1	32.7912	1	5.62081	0	0	0	1	301
723	0	0	28.3313	1	5.61533	0	0	0	1	786
724	0	1	45.7358	1	0.0136893	1	2	0	1	15
725	0	0	23.2389	0	5.61259	0	0	0	1	306
726	0	0	35.7618	1	5.58248	0	0	0	0	909
727	0	0	21.9192	0	5.58248	0	0	0	0	826
728	1	1	42.3436	1	5.60986	0	0	0	0	400
729	0	0	33.4538	1	5.60986	0	0	0	0	701
730	0	0	42.486	0	5.58248	0	0	0	1	338
731	1	1	41.1526	1	1.10062	1	1	0	1	9
732	0	1	27.0664	1	5.59343	0	0	0	1	58
733	0	0	28.6708	1	5.59343	0	0	0	1	170
734	1	0	32.7146	1	5.58248	0	0	0	1	331
735	0	0	31.7454	0	5.58248	0	0	0	1	168
736	0	1	44.0575	0	5.58248	0	0	0	0	386
737	0	0	49.5743	0	5.58248	0	0	0	1	43
738	0	1	35.2663	1	5.55236	0	0	0	0	1175
739	0	0	54.7734	1	5.55236	0	0	0	1	586
740	0	0	18.1335	1	0.438056	1	3	0	1	11
741	0	0	37.065	0	5.5551	0	0	0	0	378
742	0	1	44.6571	1	5.5551	0	0	0	1	155
743	0	1	40.4052	1	5.5551	0	0	0	1	38
744	0	0	23.8604	1	5.55236	0	0	0	0	668
745	0	1	34.5599	1	5.53593	0	0	0	1	199
746	0	0	41.5195	1	5.53593	0	0	0	0	403
747	0	0	26.4613	1	5.51403	0	0	0	0	585
748	0	1	42.3436	1	5.54141	0	0	0	1	279
749	0	1	39.885	1	5.55236	0	0	0	0	362
750	0	0	45.7659	1	2.07803	1	3	0	1	1
751	0	0	27.707	0	5.53593	0	0	0	0	459
752	0	0	21.6975	1	5.53593	0	0	0	0	1054
753	0	0	56.6105	0	5.52498	0	0	0	1	367
754	0	1	56.1506	1	5.52498	0	0	0	0	922
755	0	0	29.9822	0	5.51403	0	0	0	0	599
756	0	0	55.2827	0	5.51403	0	0	1	0	573
757	0	1	35.0992	1	5.51403	0	0	0	0	354
758	0	1	41.911	1	0.150582	1	2	0	0	396
759	0	1	53.8617	1	5.51951	0	0	0	1	8
760	0	0	53.358	0	5.51951	0	0	0	1	552
761	0	0	48.0329	0	5.50308	0	0	0	1	236
762	0	0	35.6797	1	5.49487	0	0	0	0	840
763	0	0	32.9993	1	5.50308	0	0	0	1	61
764	0	0	36.7283	1	5.50308	0	0	0	0	453
765	0	0	32.7146	1	5.49487	0	0	0	0	985
766	0	0	35.4524	1	5.49487	0	0	0	0	732
767	0	0	55.0089	1	5.48392	0	0	0	1	164
768	0	0	26.6557	1	5.49487	0	0	0	0	456
769	0	0	26.2724	1	5.49487	0	0	0	0	346
770	0	0	23.7728	1	5.49487	0	0	0	0	675
771	1	1	42.1739	1	5.4757	0	0	1	0	1148
772	0	1	45.295	1	1.34428	1	1	0	1	1
773	0	1	41.5962	1	5.4757	0	0	0	0	478
774	0	0	41.2074	0	5.4757	0	0	0	0	432
775	0	0	21.8426	1	5.48118	0	0	0	0	372
776	0	0	24.4353	1	5.48118	0	0	0	0	552
777	0	0	35.6906	1	5.4757	0	0	0	0	528
778	0	0	55.2444	0	5.45654	0	0	0	1	263
779	0	0	38.5051	1	5.44285	0	0	0	1	433
780	0	0	36.2957	1	5.44559	0	0	0	1	146
781	0	0	26.9459	0	5.44559	0	0	0	0	828
782	0	0	43.7125	1	5.45654	0	0	0	1	217
783	0	0	24.7803	0	5.45654	0	0	0	0	309
784	0	0	26.8063	1	5.44285	0	0	0	1	177
785	0	0	48.6516	1	5.44832	0	0	0	0	701
786	0	1	34.5955	1	5.42916	0	0	0	0	325
787	0	0	26.5106	1	5.44832	0	0	0	1	391
788	0	1	33.755	1	5.42916	0	0	0	0	493
789	0	0	39.6605	0	5.44011	0	0	0	0	437
790	1	1	37.6893	1	2.35181	1	2	0	1	208
791	1	0	42.8583	1	1.63176	1	2	0	1	253
792	0	0	46.204	0	5.42642	0	0	0	0	490
793	0	1	48.8049	1	5.42642	0	0	0	1	234
794	0	0	44.5394	0	5.42916	0	0	0	0	255
795	0	1	44.9418	1	5.44011	0	0	0	0	526
796	0	1	49.0787	1	5.44285	0	0	0	0	741
797	0	0	30.3463	1	5.43737	0	0	0	0	522
798	0	0	37.0869	1	0.334018	1	1	0	1	4
799	0	0	34.8255	0	1.92471	1	1	0	1	8
800	0	0	28.3806	1	5.42368	0	0	0	0	1017
801	1	1	29.64	1	5.41821	0	0	0	0	651
802	0	0	29.0815	0	5.42094	0	0	0	1	238
803	0	0	22.4312	1	5.42094	0	0	0	0	600
804	0	0	20.0465	1	5.41821	0	0	0	0	884
805	0	0	27.6578	1	5.40999	0	0	0	1	68
806	0	0	28.0767	1	5.40999	0	0	0	0	406
807	1	1	29.3087	1	5.40452	0	0	0	1	3
808	0	0	42.1218	1	0.607803	1	3	0	1	56
809	0	0	56.1725	0	5.40726	0	0	0	0	313
810	0	0	22.8994	0	5.39083	0	0	0	0	552
811	0	1	49.5387	1	5.38261	0	0	0	1	117
812	0	0	33.2266	1	5.39083	0	0	0	0	950
813	0	0	60.835	0	5.38535	0	0	0	0	1029
814	1	0	35.3703	0	0.229979	1	3	0	0	268
815	0	0	33.6674	1	5.38809	0	0	0	0	363
816	0	1	44.1123	1	5.37166	0	0	0	1	438
817	0	0	25.1663	1	5.37166	0	0	0	0	306
818	1	0	46.0041	1	0.0821355	1	2	1	1	20
819	0	0	22.5161	1	5.37166	0	0	0	0	455
820	0	1	39.8275	1	5.37166	0	0	0	0	327
821	0	1	39.5784	1	2.43395	1	1	0	1	30
822	0	0	27.8494	1	5.37166	0	0	0	0	236
823	0	1	37.2156	1	1.19097	1	1	0	1	11
824	0	0	49.9795	0	5.34976	0	0	1	0	577
825	0	0	40.2738	1	5.3525	0	0	0	0	777
826	0	0	34.5708	1	5.3525	0	0	0	0	453
827	0	0	53.2101	1	5.3525	0	0	0	0	374
828	0	0	27.4004	1	5.3525	0	0	0	0	200
829	0	0	26.5626	0	5.34976	0	0	0	0	528
830	0	0	31.0253	1	5.34976	0	0	0	0	344
831	0	0	36.8077	1	5.34155	0	0	0	0	714
832	0	0	44.3422	1	5.3525	0	0	0	0	469
833	0	0	53.9192	0	5.34155	0	0	0	1	342
834	0	0	33.6126	0	5.33333	0	0	0	1	793
835	0	0	39.6632	1	5.33333	0	0	0	0	576
836	0	0	25.3087	0	5.31417	0	0	0	0	865
837	0	0	34.2697	1	5.33333	0	0	0	1	17
838	0	0	38.2971	1	5.31417	0	0	0	0	545
839	1	0	44.2656	1	1.13347	1	1	0	1	95
840	0	0	18.9295	1	5.31417	0	0	0	0	629
841	0	1	38.4887	1	1.40726	1	1	0	1	92
842	0	0	39.6851	0	5.295	0	0	0	1	170
843	0	1	47.1403	1	2.66667	1	2	1	1	42
844	0	0	61.2977	0	5.295	0	0	1	0	474
845	1	0	61.4127	1	0.306639	1	2	1	1	135
846	0	1	33.4374	1	5.295	0	0	0	1	29
847	0	1	31.1294	1	5.295	0	0	0	1	242
848	0	0	33.9247	1	5.295	0	0	0	1	84
849	0	0	23.6879	1	5.30322	0	0	0	0	797
850	0	0	21.5797	0	5.295	0	0	0	0	770
851	0	0	30.3682	1	5.28953	0	0	0	0	1074
852	0	1	38.0671	1	5.28953	0	0	0	1	109
853	1	0	40.6626	1	0.418891	1	1	1	1	124
854	0	0	29.3087	0	5.295	0	0	0	0	411
855	0	0	34.2478	1	5.2731	0	0	0	0	384
856	0	0	45.3771	0	5.28679	0	0	0	0	719
857	0	1	43.6715	1	5.28405	0	0	0	1	127
858	0	1	37.848	1	5.2731	0	0	0	1	126
859	0	0	30.7926	1	5.2731	0	0	0	0	412
860	0	1	42.4613	1	5.2731	0	0	0	0	229
861	0	1	44.1643	1	1.42094	1	1	1	1	593
862	0	0	19.4606	1	5.2731	0	0	0	0	469
863	0	0	61.3251	1	5.2731	0	0	0	0	1131
864	0	0	33.848	0	5.2731	0	0	1	0	608
865	0	0	35.9562	1	5.2731	0	0	0	0	441
866	1	0	44.1451	0	0.210815	1	1	0	1	48
867	0	0	50.3737	1	2.99247	1	2	0	0	435
868	0	0	49.6099	0	0.0355921	1	2	1	1	63
869	0	0	40.2218	0	5.25667	0	0	0	0	484
870	0	0	43.9671	0	5.27036	0	0	0	1	142
871	0	0	24.5284	1	5.26762	0	0	0	0	868
872	0	0	43.4086	0	5.2512	0	0	0	0	348
873	0	1	34.5845	0	5.24846	0	0	0	0	431
874	0	0	41.7933	1	5.25667	0	0	0	1	87
875	0	0	19.5592	1	5.22656	0	0	0	0	545
876	0	1	26.4339	1	5.22656	0	0	0	0	676
877	0	0	53.9548	0	0.054757	1	1	0	1	8
878	0	0	40.4463	1	0.752909	1	2	1	0	477
879	1	0	40.0684	1	5.21834	0	0	0	1	406
880	0	0	33.6838	1	5.21834	0	0	0	0	366
881	0	0	24.7392	1	5.21834	0	0	0	0	817
882	0	1	31.1458	1	5.21834	0	0	0	0	305
883	0	1	55.6797	1	0.284736	1	3	0	1	118
884	0	0	34.1164	0	5.20739	0	0	0	0	605
885	0	0	32.4682	1	5.1937	0	0	0	0	405
886	0	0	31.1485	1	5.19918	0	0	0	0	400
887	0	0	22.2834	1	5.13621	0	0	0	0	1038
888	0	0	31.9973	0	5.1499	0	0	0	0	1185
889	0	1	44.4408	1	0.186174	1	2	0	1	96
890	0	1	43.8111	0	5.18823	0	0	0	1	128
891	1	0	25.9795	1	5.18823	0	0	0	0	445
892	1	1	47.3457	1	5.18001	0	0	0	1	21
893	0	0	28.8898	1	5.16085	0	0	0	0	987
894	0	0	26.6776	1	5.16906	0	0	0	0	275
895	0	0	41.1116	0	5.17728	0	0	0	0	579
896	0	0	33.4949	1	5.15264	0	0	0	0	827
897	0	0	53.1882	0	5.16085	0	0	0	1	408
898	0	0	31.781	0	5.15811	0	0	1	1	275
899	0	1	39.488	1	5.16085	0	0	0	1	96
900	0	0	33.7851	1	5.14168	0	0	0	0	857
901	0	0	28.3422	1	5.14168	0	0	0	1	231
902	0	0	31.0308	1	5.15811	0	0	0	1	397
903	0	0	70.3025	1	0.36961	1	3	1	1	198
904	0	0	27.2088	1	5.1499	0	0	0	0	283
905	0	0	35.0527	1	5.1499	0	0	0	0	546
906	0	0	50.2971	1	5.14168	0	0	0	1	62
907	0	0	53.4976	1	5.15811	0	0	0	0	1474
908	0	0	36.9391	0	5.13347	0	0	0	0	659
909	0	0	22.0452	1	5.12252	0	0	0	1	266
910	0	0	41.2758	1	5.12252	0	0	0	0	281
911	0	0	22.7379	1	5.12252	0	0	0	1	287
912	0	0	26.8953	1	5.12252	0	0	0	0	1346
913	0	0	35.9781	1	5.12252	0	0	0	0	745
914	0	0	24.6954	1	5.12252	0	0	0	0	645
915	0	0	37.462	1	5.12252	0	0	0	1	315
916	0	0	44.5147	0	5.11704	0	0	0	1	425
917	0	0	41.5578	1	5.11978	0	0	0	0	567
918	0	1	43.4853	1	5.11978	0	0	1	1	425
919	0	0	21.6304	0	5.11978	0	0	1	0	959
920	0	0	30.4339	0	5.11704	0	0	0	0	213
921	0	0	38.4339	0	5.11431	0	0	0	1	240
922	0	0	30.0561	0	1.73854	1	2	0	0	624
923	0	1	55.7645	1	1.31417	1	2	1	1	55
924	0	1	44.9062	1	5.0924	0	0	0	0	354
925	0	1	38.4805	1	5.10335	0	0	0	0	756
926	0	1	39.1348	1	5.0924	0	0	0	1	158
927	0	0	25.9466	1	5.11157	0	0	0	0	609
928	0	0	48.9309	1	5.07871	0	0	0	0	1087
929	0	0	34.976	1	5.07871	0	0	0	1	140
930	0	0	53.4976	1	3.17864	1	2	1	1	141
931	0	1	41.1828	1	5.0924	0	0	0	0	270
932	0	0	55.0472	0	3.06913	1	2	1	1	48
933	0	1	37.3799	1	5.07871	0	0	0	0	904
934	0	1	40.4928	1	5.0924	0	0	0	1	58
935	0	0	30.7433	0	5.07871	0	0	0	0	711
936	0	0	20.8569	1	5.07324	0	0	0	0	895
937	0	0	35.4689	1	5.07871	0	0	0	0	935
938	0	0	44.2656	1	5.07324	0	0	0	1	222
939	0	0	52.6653	0	5.0924	0	0	0	0	477
940	0	1	43.6879	1	0.665298	1	1	0	1	64
941	0	0	26.5982	1	5.06502	0	0	0	0	570
942	0	0	46.3491	0	5.07324	0	0	0	1	35
943	0	0	51.7563	0	5.05955	0	0	0	1	735
944	0	0	31.77	1	0.566735	1	2	1	1	15
945	0	0	33.1444	1	5.05407	0	0	0	0	801
946	0	0	23.5811	0	5.05407	0	0	0	0	489
947	0	0	49.9576	0	5.05407	0	0	0	0	555
948	0	0	45.8782	0	5.04586	0	0	0	1	230
949	0	1	34.4011	1	5.04586	0	0	0	1	96
950	0	1	48.0055	1	5.04586	0	0	0	1	89
951	0	0	21.0541	1	5.04312	0	0	0	0	784
952	0	0	25.5305	1	5.04586	0	0	0	0	888
953	0	0	34.5352	1	2.1629	1	2	0	0	273
954	0	0	40.794	1	5.04312	0	0	0	0	1310
955	0	1	43.6715	1	5.05407	0	0	0	1	170
956	0	0	31.3018	1	5.04312	0	0	0	0	887
957	0	0	32.6927	1	5.04312	0	0	0	1	302
958	0	1	37.7248	1	5.04312	0	0	0	1	644
959	0	1	42.0972	1	5.03491	0	0	0	0	533
960	0	0	42.6585	0	5.03491	0	0	0	1	263
961	0	0	20.4381	1	5.03491	0	0	0	1	16
962	1	0	52.3285	1	0.459959	1	1	0	1	6
963	0	1	35.2142	1	5.02396	0	0	0	0	872
964	0	0	35.1923	1	5.02122	0	0	0	1	49
965	0	0	46.6174	1	5.02122	0	0	0	1	363
966	0	0	45.4538	0	5.02122	0	0	0	1	423
967	0	1	39.5291	1	5.01848	0	0	0	0	575
968	0	0	23.1157	1	5.01574	0	0	0	0	766
969	0	0	31.091	0	5.01574	0	0	0	0	360
970	0	0	30.0753	0	5.00479	0	0	0	0	461
971	0	0	44.6489	1	5.00479	0	0	0	1	119
972	1	0	51.4387	0	1.64545	1	2	1	1	54
973	0	0	25.8864	1	4.9692	0	0	0	0	737
974	0	0	55.499	1	4.97741	0	0	0	0	410
975	1	0	41.3498	1	4.9692	0	0	0	0	907
976	1	1	30.883	1	4.9692	0	0	0	1	386
977	0	1	44.5257	1	4.95825	0	0	0	0	420
978	0	0	31.7645	1	4.91992	0	0	0	0	916
979	0	0	35.6578	1	4.95825	0	0	0	0	506
980	0	0	47.9836	1	4.95825	0	0	0	1	458
981	0	0	22.8419	1	4.93908	0	0	0	1	377
982	0	0	49.076	1	4.93908	0	0	0	0	818
983	0	1	37.3443	1	4.9473	0	0	0	0	615
984	0	0	25.0431	0	4.93908	0	0	0	0	765
985	0	0	33.629	0	4.94456	0	0	0	1	128
986	0	1	41.4127	1	4.94182	0	0	0	1	119
987	0	0	29.2183	1	4.93908	0	0	0	0	618
988	0	1	31.6468	1	4.92813	0	0	0	0	687
989	0	1	47.4196	1	4.93908	0	0	0	1	95
990	0	0	26.2587	1	4.91992	0	0	0	1	381
991	0	1	43.9836	1	4.92813	0	0	0	1	317
992	0	0	29.2923	1	4.91992	0	0	0	0	341
993	0	1	46.0315	1	3.81109	1	2	1	1	87
994	0	0	24.7146	1	4.91718	0	0	0	0	598
995	0	1	39.2416	1	1.16632	1	1	0	1	25
996	0	1	41.0513	1	4.91992	0	0	1	1	369
997	0	0	22.6146	1	4.88433	0	0	0	0	405
998	0	0	20.9309	1	0.999316	1	2	0	0	192
999	0	0	18.1903	1	4.90075	0	0	0	0	813
1000	0	0	35.7645	1	4.91992	0	0	0	0	200
1001	0	0	46.5298	0	4.91992	0	0	0	0	718
1002	0	1	31.5674	1	0.054757	1	1	1	1	14
1003	0	0	49.4374	0	4.90075	0	0	0	0	1162
1004	0	0	30.1437	1	4.90075	0	0	0	1	426
1005	0	0	28.1533	1	4.86516	0	0	0	0	877
1006	0	0	26.026	1	4.90075	0	0	0	0	314
1007	0	0	48.1205	1	4.90075	0	0	0	0	454
1008	0	1	36.7639	1	4.88159	0	0	0	0	452
1009	0	0	37.0678	0	4.90075	0	0	0	1	215
1010	0	0	29.3142	1	4.88159	0	0	0	0	308
1011	0	0	35.8056	1	4.88159	0	0	0	1	72
1012	0	1	35.0418	1	4.86242	0	0	0	1	136
1013	0	0	34.4832	0	4.88159	0	0	0	0	691
1014	0	0	21.4784	1	4.87337	0	0	0	0	667
1015	0	0	54.9651	1	1.59069	1	1	1	1	343
1016	1	0	46.6694	0	0.0301164	1	2	0	1	160
1017	1	0	25.8042	1	4.85421	0	0	0	0	741
1018	0	1	30.1355	1	4.86242	0	0	0	0	1266
1019	0	0	26.1027	1	4.86242	0	0	0	0	839
1020	0	0	32.7091	1	4.86242	0	0	0	0	1030
1021	0	1	41.1444	1	4.85421	0	0	0	0	512
1022	0	0	34.3299	0	4.86242	0	0	0	0	317
1023	1	1	46.6694	1	4.08214	1	1	1	1	34
1024	0	0	27.102	0	4.86242	0	0	0	0	446
1025	0	0	41.755	1	4.85147	0	0	0	1	446
1026	0	0	40.2245	0	4.83504	0	0	0	0	453
1027	0	0	18.0151	0	4.84326	0	0	0	0	795
1028	0	1	48.0821	1	2.87201	1	2	1	0	227
1029	1	1	53.1499	1	4.84326	0	0	0	1	33
1030	0	0	21.8754	1	4.84326	0	0	0	0	368
1031	0	0	24.0739	1	4.84326	0	0	0	0	941
1032	1	1	37.9822	1	0.377823	1	2	1	1	24
1033	0	0	39.2964	1	4.84326	0	0	0	0	1169
1034	0	0	20.5257	1	4.82957	0	0	0	0	655
1035	0	0	45.3744	0	4.82957	0	0	0	0	623
1036	0	0	35.8494	1	4.82957	0	0	0	1	51
1037	0	0	34.2971	1	4.82957	0	0	0	0	326
1038	0	0	28.1533	1	4.82683	0	0	0	0	788
1039	0	0	29.8289	0	4.81588	0	0	0	0	420
1040	0	1	39.9097	1	4.82957	0	0	0	1	3
1041	0	0	25.6701	0	4.81314	0	0	0	0	639
1042	0	1	48.6543	1	4.81314	0	0	0	1	78
1043	0	0	28.4873	0	4.8104	0	0	0	0	690
1044	0	0	23.3511	1	4.8104	0	0	0	0	658
1045	0	0	41.1718	1	4.8104	0	0	0	1	821
1046	0	0	22.6256	0	4.8104	0	0	0	0	1095
1047	0	0	26.7324	1	4.8104	0	0	0	1	113
1048	0	0	37.347	1	4.8104	0	0	0	0	667
1049	0	1	44.0548	1	4.8104	0	0	0	1	158
1050	1	0	38.4586	1	4.81314	0	0	0	1	247
1051	0	0	25.963	1	4.81314	0	0	0	0	427
1052	0	1	28.9528	1	4.8104	0	0	0	0	336
1053	0	1	37.6646	1	4.8104	0	0	0	0	633
1054	0	1	36.5147	1	4.80767	0	0	0	1	302
1055	0	0	36.6078	1	4.8104	0	0	0	0	492
1056	0	0	27.6824	1	4.79398	0	0	0	0	760
1057	0	0	42.3847	1	4.79124	0	0	0	0	616
1058	0	0	41.1472	0	0.0328542	1	1	0	1	3
1059	0	1	37.8782	1	4.79671	0	0	0	1	140
1060	0	0	45.0486	0	4.80493	0	0	0	0	289
1061	0	0	37.681	0	4.79671	0	0	0	0	996
1062	1	0	22.2368	1	4.79124	0	0	0	0	614
1063	0	0	37.5387	0	4.79124	0	0	0	1	635
1064	0	0	47.6742	1	4.79671	0	0	0	1	8
1065	0	1	43.3785	1	4.7885	0	0	0	0	901
1066	0	0	36.4435	1	4.77207	0	0	0	0	745
1067	0	0	32.6626	1	4.77755	0	0	0	0	470
1068	0	0	20.564	1	4.79398	0	0	0	0	717
1069	0	0	50.8446	1	4.77755	0	0	0	0	1251
1070	0	0	26.987	1	4.75838	0	0	0	1	131
1071	0	1	33.8563	1	4.7885	0	0	0	0	615
1072	0	1	35.3238	1	4.7885	0	0	0	0	373
1073	1	0	46.2122	1	4.78576	0	0	0	1	784
1074	0	0	42.245	0	4.77755	0	0	0	0	1091
1075	0	0	25.9822	1	4.77755	0	0	0	0	1049
1076	0	1	46.3792	1	1.43463	1	2	1	0	397
1077	0	0	36.5476	1	4.77207	0	0	0	0	409
1078	0	1	52.5503	1	0.54757	1	1	0	1	105
1079	1	0	66.5626	1	4.7666	0	0	0	0	659
1080	0	0	24.5448	0	4.7666	0	0	0	0	980
1081	0	0	34.9925	1	4.7666	0	0	0	0	324
1082	0	0	32.3121	1	4.7666	0	0	0	0	780
1083	0	1	40.742	1	2.86653	1	3	0	1	80
1084	0	0	26.9815	1	4.75838	0	0	0	0	248
1085	0	0	68.2218	1	2.75702	1	2	1	0	549
1086	0	0	42.4339	0	3.55373	1	1	0	1	568
1087	0	0	26.9624	0	4.76934	0	0	0	0	725
1088	0	0	34.3819	1	4.76934	0	0	0	0	325
1089	0	1	57.2101	1	2.83094	1	1	0	1	4
1090	1	0	63.6797	1	0.128679	1	2	0	0	477
1091	0	0	41.8015	0	4.7666	0	0	0	0	435
1092	0	1	40.9637	1	4.75565	0	0	0	1	20
1093	0	0	23.6879	0	4.75565	0	0	0	0	489
1094	0	0	37.8179	0	4.75565	0	0	0	0	777
1095	1	0	30.4367	1	4.75565	0	0	0	1	36
1096	0	0	30.3409	0	4.75565	0	0	0	0	1058
1097	0	0	25.8836	1	4.74743	0	0	0	0	413
1098	0	1	43.8713	1	0.621492	1	3	0	0	549
1099	0	0	21.848	1	4.73922	0	0	0	0	704
1100	0	0	20.6735	0	4.74743	0	0	0	0	1277
1101	0	0	36.3587	0	4.74743	0	0	0	0	323
1102	0	0	27.2964	1	4.74743	0	0	0	0	509
1103	0	0	35.2717	1	4.74743	0	0	0	0	716
1104	0	1	46.1355	1	4.73374	0	0	0	1	134
1105	0	0	48.3778	1	4.75017	0	0	0	0	648
1106	0	0	51.9097	0	4.73374	0	0	1	1	396
1107	0	0	42.204	0	4.73374	0	0	1	0	729
1108	0	0	30.8063	0	4.73374	0	0	0	1	338
1109	0	1	51.6277	1	4.71732	0	0	0	1	394
1110	0	1	39.5921	1	4.71458	0	0	0	0	230
1111	0	0	34.1766	1	4.7091	0	0	1	0	361
1112	0	0	23.9973	1	4.7091	0	0	0	0	201
1113	0	0	27.6016	1	4.7091	0	0	0	0	423
1114	0	0	41.8782	0	4.7091	0	0	0	0	786
1115	0	0	19.332	1	4.7091	0	0	0	0	550
1116	0	0	60.6105	1	4.7091	0	0	0	1	166
1117	0	0	40.1807	0	4.71458	0	0	0	1	408
1118	1	0	23.0582	0	4.7091	0	0	0	0	828
1119	0	0	25.4182	1	4.7091	0	0	0	0	757
1120	0	0	25.859	1	4.7091	0	0	0	0	574
1121	0	0	36.2355	1	4.7091	0	0	0	0	906
1122	0	0	25.5989	1	4.68994	0	0	0	0	220
1123	0	0	36.3094	1	4.68994	0	0	0	0	1029
1124	0	0	34.9596	1	4.4052	1	2	0	1	151
1125	0	0	44.5092	0	4.68994	0	0	0	1	252
1126	1	1	41.013	1	4.68994	0	0	0	0	585
1127	0	0	22.7543	1	4.68994	0	0	0	0	346
1128	0	0	24.2081	1	4.68994	0	0	0	0	384
1129	0	0	44.2327	1	4.68994	0	0	0	0	514
1130	0	0	23.6386	0	4.68994	0	0	0	0	803
1131	0	0	31.1075	1	4.68172	0	0	0	0	527
1132	1	1	43.8357	1	4.68994	0	0	0	1	207
1133	0	0	50.5024	1	4.69541	0	0	0	1	227
1134	0	0	46.4778	0	4.39699	1	1	1	1	366
1135	0	0	32.3176	1	2.58727	1	2	1	0	351
1136	0	1	31.6906	1	4.68994	0	0	0	0	786
1137	1	0	52.4517	0	4.68994	0	0	0	1	544
1138	0	0	28.6215	1	4.67351	0	0	0	0	472
1139	0	0	32.3641	0	4.67077	0	0	0	0	830
1140	0	0	25.4839	1	4.67351	0	0	0	0	525
1141	0	1	29.4182	1	4.67351	0	0	0	1	133
1142	0	0	39.1513	1	4.67625	0	0	0	0	394
1143	0	0	28.4545	1	4.67351	0	0	0	0	412
1144	0	1	52.0027	1	4.67351	0	0	0	1	712
1145	1	1	35.0034	1	0.0273785	1	2	0	0	428
1146	0	0	32.7064	0	4.65161	0	0	0	0	673
1147	0	0	22.6366	1	4.65161	0	0	0	0	732
1148	0	0	22.9049	1	4.65161	0	0	0	0	525
1149	0	0	37.5387	1	4.65161	0	0	0	0	763
1150	0	0	24.6407	1	4.65161	0	0	0	0	537
1151	0	0	64.3833	1	4.65161	0	0	0	0	804
1152	0	0	44.0164	0	4.65161	0	0	1	1	133
1153	0	0	35.5455	1	4.65161	0	0	0	0	714
1154	0	1	44.4764	1	4.65161	0	0	0	1	311
1155	0	1	51.2361	1	0.0328542	1	3	0	1	157
1156	0	0	55.1458	1	4.63244	0	0	0	1	149
1157	0	0	30.1602	0	4.65161	0	0	0	0	230
1158	0	0	48.8159	0	4.63244	0	0	0	0	627
1159	0	0	26.7214	1	4.63244	0	0	0	0	316
1160	0	0	34.5873	1	4.63244	0	0	0	0	842
1161	0	1	37.5496	1	4.63244	0	0	0	0	604
1162	0	0	45.0705	0	3.5729	1	2	0	1	150
1163	0	0	37.1636	1	3.27173	1	1	0	1	29
1164	0	0	25.4182	1	4.63244	0	0	0	0	580
1165	0	0	34.2615	1	4.63244	0	0	0	0	566
1166	0	0	31.1896	1	4.63244	0	0	0	0	359
1167	0	0	26.0096	1	4.73922	0	0	0	0	1294
1168	0	1	44.1396	1	4.63244	0	0	0	0	850
1169	1	0	40.1862	1	1.31143	1	2	0	1	90
1170	0	0	26.4997	1	4.63244	0	0	0	1	95
1171	0	1	61.7467	1	2.65572	1	3	0	0	216
1172	0	0	25.7248	1	4.63244	0	0	0	0	728
1173	0	0	27.1348	1	4.62423	0	0	0	0	389
1174	0	0	26.3847	1	4.63244	0	0	0	1	251
1175	0	1	42.6119	1	4.63244	0	0	0	0	611
1176	0	0	47.6304	1	4.63244	0	0	0	0	500
1177	0	0	46.6776	0	1.62355	1	2	1	1	51
1178	0	1	41.64	1	4.62149	0	0	0	1	5
1179	1	0	51.0281	1	0.0054757	1	2	1	1	2
1180	0	0	25.128	1	4.62149	0	0	0	0	991
1181	1	0	47.6057	1	0.260096	1	2	0	1	164
1182	0	0	47.4661	1	4.62423	0	0	0	0	1451
1183	0	0	49.588	0	4.62149	0	0	0	0	1203
1184	0	0	26.0726	1	0.13963	1	1	0	1	155
1185	0	0	27.551	1	4.61328	0	0	0	0	687
1186	0	0	48.2272	0	4.61602	0	0	0	1	481
1187	0	0	70.3573	1	4.62149	0	0	0	1	647
1188	0	0	20.3395	1	4.59959	0	0	0	0	672
1189	0	0	32.4271	1	1.51677	1	2	0	1	133
1190	0	1	39.1896	1	4.61328	0	0	0	0	825
1191	0	0	45.4182	0	4.59959	0	0	0	0	394
1192	0	0	19.692	1	4.61054	0	0	0	0	1583
1193	0	0	28.2847	1	4.59959	0	0	0	0	302
1194	0	0	28.2656	1	4.59959	0	0	0	0	573
1195	0	0	20.3299	1	4.59959	0	0	0	0	635
1196	0	0	26.1164	1	4.59959	0	0	0	0	708
1197	0	1	39.1622	1	4.59959	0	0	0	0	536
1198	0	0	50.1739	1	1.57153	1	3	0	1	14
1199	0	0	23.3155	1	4.59411	0	0	0	0	399
1200	0	0	47.8987	1	4.59411	0	0	0	1	400
1201	0	0	47.1184	0	4.58042	0	0	0	0	709
1202	0	0	41.1581	1	4.57495	0	0	0	0	527
1203	0	1	40.8569	1	4.57495	0	0	0	0	358
1204	0	0	31.9945	1	4.58042	0	0	0	0	393
1205	0	0	28.3121	1	4.56674	0	0	0	0	544
1206	1	1	46.1164	1	0.120465	1	1	1	0	232
1207	0	0	37.5414	1	4.57769	0	0	0	1	16
1208	0	0	19.6331	1	4.57769	0	0	0	0	674
1209	0	0	43.4908	1	4.59959	0	0	0	0	350
1210	0	0	38.4641	0	4.56126	0	0	0	0	640
1211	0	0	22.2697	1	4.54757	0	0	0	0	469
1212	0	0	45.2895	1	4.56126	0	0	0	0	661
1213	0	1	37.5469	1	4.56126	0	0	1	1	215
1214	0	0	27.7618	1	4.55852	0	0	0	0	923
1215	0	0	47.1239	1	4.55578	0	0	0	1	363
1216	0	0	42.5681	0	4.56126	0	0	0	0	405
1217	0	0	27.8166	1	4.54483	0	0	0	0	905
1218	0	0	25.5962	0	4.56126	0	0	0	0	421
1219	0	0	38.9541	0	4.54483	0	0	0	1	365
1220	0	0	25.6838	1	4.54483	0	0	0	1	7
1221	1	0	40.7502	1	4.54483	0	0	0	1	326
1222	0	0	34.6667	1	4.55578	0	0	0	1	114
1223	0	0	24.4572	1	4.54209	0	0	0	1	319
1224	0	0	38.2834	0	4.51745	0	0	0	0	865
1225	0	0	49.4237	1	4.53936	0	0	0	0	1028
1226	0	0	21.4292	1	4.53662	0	0	0	0	595
1227	0	0	55.373	1	4.52019	0	0	1	0	475
1228	0	0	49.0815	0	4.53662	0	0	0	0	861
1229	0	0	37.9877	1	4.52567	0	0	0	0	429
1230	0	1	57.0048	1	4.52567	0	0	0	1	56
1231	0	1	32.1889	0	0.347707	1	2	0	0	415
1232	0	0	30.4531	1	4.52567	0	0	0	0	595
1233	0	0	46.82	0	4.52567	0	0	0	0	301
1234	0	0	27.8631	1	4.52019	0	0	0	0	463
1235	1	1	41.629	1	2.75702	1	2	0	0	550
1236	0	0	24.1232	1	4.51745	0	0	0	1	536
1237	0	0	25.5907	1	4.5065	0	0	0	0	695
1238	0	0	27.666	1	0.303901	1	2	0	1	67
1239	0	0	30.4504	1	4.5065	0	0	0	1	295
1240	0	1	43.4743	1	4.5065	0	0	0	1	149
1241	0	0	38.3299	0	4.50376	0	0	0	0	1036
1242	1	0	34.5462	1	4.5065	0	0	0	1	197
1243	0	0	59.6331	1	0.213552	1	1	0	0	530
1244	0	0	56.7201	0	4.5065	0	0	0	1	422
1245	0	1	36.9966	1	4.50376	0	0	0	1	178
1246	0	0	55.5893	1	4.5065	0	0	0	1	350
1247	0	0	24.1369	1	4.52567	0	0	0	0	594
1248	0	0	21.1663	1	4.5065	0	0	0	0	559
1249	1	0	39.2663	1	4.5065	0	0	0	1	14
1250	0	0	35.8522	1	4.49829	0	0	0	0	754
1251	0	0	30.6037	1	4.48734	0	0	0	1	120
1252	0	0	24.0082	0	4.48734	0	0	0	1	746
1253	0	0	26.4805	1	4.48734	0	0	0	0	978
1254	0	1	28.5257	1	0.999316	1	3	0	0	917
1255	0	1	53.8672	1	4.48734	0	0	0	1	136
1256	0	0	22.0287	1	4.48734	0	0	0	0	816
1257	0	1	42.2971	1	4.48734	0	0	0	0	562
1258	0	0	31.5756	1	4.46543	0	0	0	0	629
1259	0	0	39.5154	0	4.48186	0	0	1	1	123
1260	0	0	39.1075	1	4.46543	0	0	0	0	913
1261	0	0	38.4367	1	4.46543	0	0	0	0	1065
1262	0	0	26.694	1	4.45996	0	0	0	0	566
1263	0	0	37.1061	0	4.46543	0	0	0	0	909
1264	0	0	29.9083	0	4.46543	0	0	0	1	675
1265	1	0	22.319	1	4.46543	0	0	0	0	603
1266	0	0	34.6037	1	4.45996	0	0	0	0	247
1267	0	1	53.5715	1	4.46543	0	0	0	0	273
1268	0	1	57.3662	1	4.44901	0	0	0	0	423
1269	1	1	44.6078	1	0.720055	1	1	0	1	9
1270	0	0	40.178	0	4.44901	0	0	0	0	353
1271	0	0	26.7187	0	4.42984	0	0	0	0	527
1272	0	0	30.0452	0	4.44627	0	0	0	0	415
1273	0	1	41.8617	1	4.44901	0	0	0	0	803
1274	0	0	51.3347	0	4.44627	0	0	0	0	464
1275	0	0	25.7002	1	4.4271	0	0	0	0	810
1276	0	0	36.627	0	4.42984	0	0	0	1	474
1277	0	0	47.6277	1	4.41068	0	0	0	0	1174
1278	0	0	25.6893	1	4.41068	0	0	0	1	176
1279	0	0	29.0541	0	4.41068	0	0	0	0	489
1280	0	0	35.3347	1	4.41068	0	0	0	0	582
1281	0	0	25.7495	1	4.41342	0	0	0	0	928
1282	0	0	32.2081	0	4.41068	0	0	0	0	518
1283	0	0	23.5154	1	4.42163	0	0	0	0	392
1284	0	0	36.7529	1	4.41068	0	0	0	0	1068
1285	0	1	32.5886	1	4.41068	0	0	0	1	500
1286	0	0	24.5175	1	4.40794	0	0	0	0	800
1287	0	0	32.3203	1	4.38604	0	0	0	0	520
1288	0	0	40.4956	0	4.3833	0	0	0	0	729
1289	0	0	44.3368	1	2.54073	1	2	0	0	326
1290	0	0	40.679	1	4.39151	0	0	0	1	190
1291	0	0	36.4709	1	4.39151	0	0	0	0	1157
1292	0	0	24.2546	1	4.39425	0	0	0	0	646
1293	0	0	25.5305	1	4.39425	0	0	0	0	813
1294	0	0	47.4935	1	4.39425	0	0	0	1	516
1295	0	0	19.8713	0	4.39151	0	0	0	0	891
1296	0	1	41.5606	1	4.39151	0	0	0	1	204
1297	0	0	31.7947	0	4.39151	0	0	0	1	9
1298	1	0	31.9863	0	4.38604	0	0	0	1	225
1299	0	1	33.4565	1	0.317591	1	1	1	1	119
1300	0	0	37.1006	1	4.37235	0	0	0	1	397
1301	0	0	45.5989	0	4.37235	0	0	0	0	215
1302	0	0	25.7385	1	4.37235	0	0	0	0	891
1303	0	0	32.3532	0	4.37235	0	0	0	0	448
1304	0	0	41.232	0	4.37235	0	0	0	1	23
1305	0	0	42.8528	0	4.37235	0	0	0	1	186
1306	0	0	22.768	1	4.35318	0	0	0	0	571
1307	0	1	31.7317	0	4.37235	0	0	0	0	447
1308	0	0	26.1355	0	4.35044	0	0	0	0	826
1309	0	0	32.8104	1	4.35318	0	0	1	1	209
1310	0	0	29.1608	0	4.35318	0	0	0	1	118
1311	0	0	48.6899	0	4.35318	0	0	0	0	759
1312	0	1	38.2779	1	4.35318	0	0	0	1	591
1313	0	0	42.9979	0	4.36413	0	0	0	0	214
1314	0	0	58.245	1	4.35318	0	0	0	0	768
1315	0	0	25.0513	1	4.35044	0	0	0	0	703
1316	0	0	25.9329	1	4.35318	0	0	0	0	1073
1317	0	1	53.0048	1	4.35318	0	0	0	1	472
1318	0	1	42.7625	1	2.35455	1	3	0	1	123
1319	0	1	36.2574	1	4.33402	0	0	0	1	148
1320	0	0	28.4545	1	4.33402	0	0	0	0	514
1321	0	0	32.5257	1	4.33402	0	0	0	0	553
1322	0	0	30.4531	1	4.33402	0	0	0	0	818
1323	0	0	43.0116	0	2.35455	1	3	0	1	5
1324	0	0	20.6461	1	4.33128	0	0	0	0	872
1325	0	0	45.3005	1	4.33402	0	0	0	1	4
1326	0	0	23.9754	0	4.33402	0	0	0	0	224
1327	0	0	47.8522	1	4.33402	0	0	0	0	744
1328	0	0	30.538	1	4.30938	0	0	0	0	808
1329	0	0	26.9158	1	4.33128	0	0	0	0	583
1330	0	0	38.3546	1	4.33128	0	0	0	0	466
1331	0	0	26.9706	1	4.31211	0	0	0	0	958
1332	0	0	20.7009	1	4.31211	0	0	0	0	677
1333	0	0	47.6578	1	4.31485	0	0	0	1	334
1334	0	1	43.2416	1	4.3258	0	0	1	1	550
1335	0	1	41.0294	1	4.31485	0	0	0	0	304
1336	0	0	31.4031	1	4.31485	0	0	0	0	486
1337	0	0	33.9521	0	4.31211	0	0	0	0	666
1338	0	1	50.9021	1	0.0410678	1	1	0	1	3
1339	0	0	22.3326	1	4.31485	0	0	0	0	648
1340	0	1	44.4408	1	4.31485	0	0	0	1	367
1341	1	1	35.6934	1	2.42847	1	1	0	1	186
1342	1	1	43.1759	1	4.31485	0	0	0	1	130
1343	0	1	54.2834	1	4.31485	0	0	0	0	531
1344	0	0	25.3634	1	4.31485	0	0	0	0	276
1345	0	0	21.0787	1	4.31485	0	0	0	1	144
1346	0	0	50.8145	0	4.29569	0	0	0	0	714
1347	0	0	28.23	1	4.29569	0	0	0	1	132
1348	0	0	42.0753	1	4.29569	0	0	0	1	132
1349	0	0	20.0903	0	4.29569	0	0	0	0	695
1350	0	1	38.026	1	4.30938	0	0	0	0	1100
1351	0	1	58.7324	1	0.0054757	1	2	1	1	14
1352	0	0	54.36	0	4.29295	0	0	0	1	163
1353	0	0	45.525	1	4.27105	0	0	0	1	192
1354	0	0	54.7844	1	4.29569	0	0	0	1	136
1355	0	0	43.4935	1	4.29569	0	0	0	1	314
1356	0	0	35.2745	1	4.29569	0	0	0	1	5
1357	1	1	40.1725	1	4.29569	0	0	0	1	36
1358	0	0	46.2943	1	4.27926	0	0	0	1	404
1359	0	0	28.846	1	4.25736	0	0	0	0	1313
1360	0	0	35.4223	1	4.27926	0	0	0	0	387
1361	0	0	24.9802	1	4.27926	0	0	0	0	436
1362	1	0	70.6256	1	0.854209	1	1	1	1	100
1363	0	0	61.6591	0	4.29295	0	0	0	1	156
1364	0	0	33.9576	1	4.27926	0	0	0	1	391
1365	1	0	39.3018	1	4.27926	0	0	0	1	565
1366	0	0	20.2628	1	4.27926	0	0	0	0	478
1367	0	0	36.6735	0	4.27926	0	0	0	0	310
1368	0	1	32.1369	1	4.2601	0	0	0	1	254
1369	0	0	31.2964	1	4.2601	0	0	0	0	764
1370	0	1	45.9603	1	4.26831	0	0	0	1	158
1371	0	1	38.7242	1	4.2601	0	0	0	0	722
1372	0	0	41.4483	1	0.0766598	1	1	0	1	10
1373	0	0	57.4675	1	0.0219028	1	2	1	1	101
1374	0	0	21.8891	1	4.25462	0	0	0	0	450
1375	0	0	30.1383	0	4.23819	0	0	0	0	410
1376	0	0	38.4641	1	4.23819	0	0	0	0	547
1377	0	0	25.0623	1	4.23819	0	0	0	0	384
1378	0	0	32.3313	1	0.29295	1	2	0	0	513
1379	0	0	23.5811	1	4.23819	0	0	0	0	728
1380	0	0	39.5264	0	4.23819	0	0	0	0	568
1381	0	0	27.1047	1	2.33539	1	3	0	1	44
1382	0	0	46.5216	0	4.23819	0	0	0	1	168
1383	0	0	25.9384	1	4.21903	0	0	0	0	697
1384	0	0	45.9192	1	4.21903	0	0	0	1	203
1385	0	1	50.9322	1	1.40726	1	1	0	1	135
1386	1	1	29.6893	1	4.22998	0	0	0	0	547
1387	0	0	31.2197	0	4.22998	0	0	0	0	522
1388	0	1	47.0335	1	4.22998	0	0	0	1	209
1389	1	1	49.8727	1	1.98494	1	2	0	0	314
1390	0	0	45.4867	1	4.21903	0	0	0	0	804
1391	0	0	33.2293	1	4.22998	0	0	0	0	1003
1392	0	0	39.4497	0	4.21903	0	0	0	1	633
1393	0	0	30.4203	1	4.21355	0	0	0	0	1162
1394	0	0	45.7522	0	4.21355	0	0	0	1	185
1395	0	1	50.0342	1	4.21355	0	0	0	1	379
1396	0	0	20.8501	0	4.19986	0	0	0	0	949
1397	1	1	47.8576	1	2.78166	1	1	1	1	112
1398	0	0	23.5127	1	4.19713	0	0	0	0	373
1399	0	0	39.1348	1	4.1807	0	0	0	1	27
1400	0	0	38.7187	0	4.1807	0	0	0	0	602
1401	0	0	23.7399	1	4.17248	0	0	0	0	483
1402	0	0	24.3203	1	4.17248	0	0	0	0	868
1403	0	0	30.976	1	4.17248	0	0	0	0	1667
1404	0	0	54.6886	0	4.17248	0	0	0	1	408
1405	0	0	34.1656	0	4.17248	0	0	0	0	608
1406	0	0	52.5914	1	4.17248	0	0	0	0	499
1407	0	1	57.6318	1	4.17248	0	0	0	0	397
1408	0	0	19.7728	1	4.17248	0	0	0	0	806
1409	0	0	24.7474	1	4.15332	0	0	0	0	1272
1410	0	1	40.2765	1	4.15332	0	0	0	0	975
1411	1	0	58.5051	1	0.208077	1	2	1	1	180
1412	0	1	26.642	1	4.15332	0	0	0	1	9
1413	0	0	39.3703	1	4.15332	0	0	0	0	1613
1414	0	0	30.0123	1	4.15332	0	0	0	0	475
1415	0	0	41.4018	0	4.13415	0	0	0	1	107
1416	0	0	51.1348	1	3.37029	1	2	0	0	210
1417	0	0	29.7385	0	4.13415	0	0	0	0	579
1418	0	1	29.9493	1	4.13415	0	0	0	1	299
1419	0	0	49.8919	1	4.1013	0	0	0	0	341
1420	0	0	23.0527	1	4.13415	0	0	0	0	742
1421	0	0	49.8617	0	4.13415	0	0	0	1	132
1422	0	0	40.0246	1	4.10404	0	0	0	0	866
1423	0	0	26.2094	1	4.10404	0	0	0	0	484
1424	0	1	36.4326	1	4.12594	0	0	0	1	128
1425	0	0	34.1273	1	4.11499	0	0	0	1	373
1426	0	0	29.6345	1	4.11499	0	0	0	0	710
1427	0	0	48.909	0	4.1232	0	0	0	0	236
1428	0	0	46.8474	1	4.1013	0	0	0	0	670
1429	0	0	23.885	1	4.11499	0	0	0	0	1031
1430	0	1	62.8802	1	0.668036	1	2	1	1	85
1431	0	1	47.436	1	4.11499	0	0	0	1	5
1432	0	0	35.6085	1	4.11499	0	0	0	1	126
1433	0	1	32.6817	1	4.09582	0	0	0	1	280
1434	0	0	42.3984	1	4.09582	0	0	0	1	82
1435	0	0	27.9836	0	4.09582	0	0	0	0	574
1436	0	1	51.6988	1	4.09582	0	0	0	1	237
1437	0	0	30.1629	1	4.08761	0	0	0	0	587
1438	0	1	44.167	1	4.05749	0	0	0	0	581
1439	0	1	34.4394	1	4.07666	0	0	0	0	463
1440	0	0	21.4538	1	4.05749	0	0	0	0	1020
1441	0	0	19.6194	1	4.07666	0	0	0	0	641
1442	0	0	38.4969	1	4.06845	0	0	0	1	244
1443	0	1	42.6283	1	4.0219	0	0	0	1	440
1444	0	0	41.9192	1	4.05749	0	0	0	0	418
1445	0	1	39.2799	1	4.05749	0	0	0	0	330
1446	0	0	21.0021	1	4.04381	0	0	0	0	995
1447	0	0	39.7317	1	4.05749	0	0	0	0	200
1448	0	0	41.7029	0	0.383299	1	1	0	1	113
1449	0	0	29.7385	0	4.05749	0	0	0	0	314
1450	0	0	40.6188	1	4.04381	0	0	0	0	612
1451	0	0	44.0712	1	0.0136893	1	1	1	1	86
1452	0	0	31.8001	1	4.05749	0	0	0	1	390
1453	0	0	29.9822	1	4.05749	0	0	0	0	249
1454	0	1	39.8823	1	0.0711841	1	2	0	1	73
1455	0	1	42.5736	1	4.04928	0	0	0	0	1258
1456	0	0	29.9959	0	4.05749	0	0	0	0	999
1457	0	0	38.8364	0	4.05749	0	0	0	1	350
1458	0	0	39.8877	1	4.04381	0	0	0	0	907
1459	0	0	20.8597	0	4.04107	0	0	0	0	529
1460	0	1	47.6222	1	4.04107	0	0	0	1	6
1461	0	0	31.8631	0	4.04107	0	0	0	1	23
1462	0	0	47.5044	0	4.04107	0	0	0	0	1158
1463	0	0	22.0178	1	4.03012	0	0	0	0	731
1464	0	1	24.9555	1	4.03833	0	0	0	0	319
1465	0	0	39.77	0	4.03833	0	0	0	1	130
1466	0	0	21.7988	1	4.01916	0	0	0	0	927
1467	0	1	32.1424	1	4.02464	0	0	0	1	301
1468	1	1	44.9227	1	4.01916	0	0	1	0	632
1469	0	0	34.8282	0	4.01916	0	0	0	0	354
1470	0	0	54.538	0	0.0766598	1	1	0	1	57
1471	0	0	20.6571	1	4.01095	0	0	0	0	207
1472	0	0	33.7002	0	4.01095	0	0	0	0	956
1473	0	1	42.2423	1	4.01916	0	0	0	1	419
1474	0	0	44.2053	1	4.01916	0	0	1	1	91
1475	0	1	51.9644	1	4.01916	0	0	0	0	690
1476	0	1	38.2423	1	4.01095	0	0	0	0	225
1477	0	0	31.5921	0	4.01916	0	0	0	0	532
1478	0	1	35.9644	1	4.01916	0	0	0	1	591
1479	0	0	36.5941	1	4.01095	0	0	0	1	579
1480	0	0	27.6988	1	0.0301164	1	2	0	1	2
1481	0	0	24.6407	1	4.01916	0	0	0	0	626
1482	0	0	33.7632	1	4.00548	0	0	0	0	455
1483	0	1	36.0821	1	4.00548	0	0	0	0	635
1484	0	0	24.052	1	4.00548	0	0	0	0	1075
1485	0	0	24.6626	1	4.00548	0	0	0	0	686
1486	0	0	33.462	1	4.00274	0	0	0	0	317
1487	0	1	33.2868	1	0.999316	1	1	0	1	4
1488	1	0	25.4784	1	3.98084	0	0	0	0	499
1489	0	0	49.692	1	3.98084	0	0	1	1	445
1490	0	0	47.3238	1	3.98084	0	0	0	0	545
1491	0	0	32.3368	1	3.98084	0	0	0	0	1221
1492	0	1	32.7967	1	3.98084	0	0	0	0	468
1493	0	1	43.2252	1	3.98084	0	0	0	1	5
1494	0	0	25.4428	0	3.96167	0	0	0	0	801
1495	0	1	33.7988	1	3.96167	0	0	0	0	971
1496	0	0	34.8008	1	3.96167	0	0	0	0	1693
1497	0	0	39.447	0	3.96988	0	0	0	1	123
1498	0	0	46.0315	1	3.96167	0	0	0	1	240
1499	0	0	35.3046	1	3.96167	0	0	0	0	472
1500	1	1	34.4695	1	3.96167	0	0	0	0	371
1501	0	0	39.7837	0	3.96167	0	0	0	0	295
1502	1	0	32.0794	0	0.0465435	1	2	0	0	231
1503	1	1	39.2635	1	3.96167	0	0	0	1	157
1504	1	1	43.8248	1	1.9822	1	3	0	1	17
1505	1	1	42.2478	1	3.96167	0	0	0	1	283
1506	0	0	57.473	1	3.96167	0	0	1	0	947
1507	1	0	43.6906	1	3.96167	0	0	0	0	485
1508	0	0	27.05	1	3.94251	0	0	0	0	746
1509	0	0	35.9562	0	3.95346	0	0	0	0	888
1510	0	1	39.2307	1	3.94251	0	0	0	1	263
1511	0	0	36.6051	1	3.94251	0	0	0	0	465
1512	1	1	65.1636	1	1.34428	1	2	1	0	287
1513	0	0	31.4141	1	3.94524	0	0	0	1	897
1514	1	0	51.9069	1	3.94524	0	0	0	1	234
1515	0	0	25.3552	0	3.94251	0	0	0	0	835
1516	0	0	33.3634	0	3.94251	0	0	0	0	695
1517	1	1	36.7502	1	3.94251	0	0	0	1	511
1518	0	0	38.5407	1	3.92334	0	0	0	0	474
1519	0	0	35.3621	1	3.92334	0	0	0	1	442
1520	0	0	18.6064	1	3.92334	0	0	0	0	623
1521	0	0	39.2964	1	3.92334	0	0	0	0	830
1522	0	0	30.7789	1	3.92334	0	0	0	0	1023
1523	0	0	24.7036	1	3.92334	0	0	0	0	505
1524	0	0	61.6153	1	3.92334	0	0	0	1	117
1525	0	0	30.9295	0	3.91513	0	0	0	0	907
1526	0	1	48.3669	1	1.3525	1	1	0	1	192
1527	1	0	63.0719	1	3.92334	0	0	0	1	299
1528	0	0	26.2724	1	3.92334	0	0	0	0	849
1529	0	0	25.462	1	3.92334	0	0	0	0	302
1530	0	0	57.3717	1	3.92334	0	0	0	1	305
1531	0	0	37.4127	1	3.92334	0	0	0	0	603
1532	1	0	51.5619	1	0.301164	1	1	1	1	56
1533	0	1	55.7125	1	3.92334	0	0	0	1	223
1534	0	0	23.039	1	3.92334	0	0	0	0	1818
1535	0	1	33.7112	1	3.92334	0	0	0	1	314
1536	0	0	35.9754	1	3.91239	0	0	0	1	377
1537	1	0	46.3847	1	3.90418	0	0	0	1	24
1538	0	0	26.4586	1	3.90418	0	0	0	0	939
1539	0	1	44.8816	1	3.89322	0	0	0	1	152
1540	0	0	40.7036	0	3.90418	0	0	0	0	516
1541	0	1	44.8624	1	3.90418	0	0	0	1	169
1542	0	0	33.8289	0	3.90418	0	0	0	0	762
1543	0	0	39.5537	1	3.90418	0	0	0	0	723
1544	0	0	53.4428	0	3.90418	0	0	0	1	739
1545	0	0	31.5291	0	3.89049	0	0	0	0	856
1546	0	0	24.3997	1	3.90418	0	0	0	1	433
1547	0	1	53.8754	1	3.90418	0	0	0	0	699
1548	0	0	62.2779	1	3.88501	0	0	1	0	354
1549	0	1	48.1342	1	2.92676	1	1	1	1	45
1550	0	0	27.8905	1	3.88501	0	0	0	0	392
1551	0	0	24.6653	1	3.88501	0	0	0	0	487
1552	1	1	33.0732	1	3.88501	0	0	0	1	166
1553	0	0	52.6543	0	0.019165	1	1	0	1	24
1554	0	1	32.4052	1	3.87132	0	0	0	0	1646
1555	0	0	47.6441	0	3.86585	0	0	0	1	133
1556	0	0	22.694	1	3.86585	0	0	0	0	1053
1557	0	1	45.525	1	3.86585	0	0	0	0	478
1558	0	0	40.5366	1	3.86585	0	0	0	0	560
1559	1	0	28.9391	1	0.158795	1	1	0	1	3
1560	0	1	50.5133	1	1.58522	1	1	0	1	79
1561	0	0	32.0192	1	3.86585	0	0	1	0	1083
1562	0	0	25.9795	1	3.86585	0	0	0	0	688
1563	0	1	39.8275	1	3.86585	0	0	0	1	632
1564	0	0	43.7317	0	3.84668	0	0	0	1	633
1565	0	1	39.2854	1	3.84668	0	0	0	0	974
1566	0	1	45.9849	1	3.84668	0	0	0	0	343
1567	0	0	43.0445	1	3.84668	0	0	0	1	40
1568	0	0	36.0329	0	3.84668	0	0	0	1	393
1569	0	0	30.9952	1	3.84668	0	0	0	1	235
1570	0	0	53.9521	1	3.8193	0	0	0	0	728
1571	0	1	54.9815	1	3.84668	0	0	1	1	282
1572	0	1	46.2615	1	3.82752	0	0	0	0	285
1573	1	1	37.6893	1	2.05613	1	2	1	1	192
1574	1	0	25.6454	1	3.82752	0	0	0	0	775
1575	0	0	24.3094	1	3.8193	0	0	0	0	593
1576	0	0	37.024	1	3.82752	0	0	0	0	860
1577	0	0	54.4969	0	3.82752	0	0	0	1	182
1578	0	0	28.95	1	3.8193	0	0	0	0	1028
1579	0	0	25.2402	1	3.8193	0	0	0	0	793
1580	0	0	31.4415	1	3.82752	0	0	0	0	521
1581	0	0	37.8809	1	3.80835	0	0	0	0	359
1582	0	0	22.6557	1	3.80835	0	0	0	0	918
1583	0	1	34.9733	1	2.18207	1	3	0	0	970
1584	0	0	37.6208	0	3.80835	0	0	0	0	614
1585	0	1	24.95	1	3.80835	0	0	0	0	434
1586	0	0	38.8446	0	3.80835	0	0	0	0	764
1587	0	1	35.3018	1	3.78919	0	0	0	1	79
1588	0	0	26.4011	1	3.78919	0	0	0	0	454
1589	1	0	32.3012	1	3.78919	0	0	0	1	413
1590	0	0	31.5948	0	3.78919	0	0	0	1	315
1591	0	0	35.3566	1	3.78919	0	0	0	0	627
1592	0	0	43.0171	1	3.78919	0	0	0	0	310
1593	0	0	23.2526	1	3.77276	0	0	0	0	711
1594	0	1	37.1608	0	3.80014	0	0	0	0	334
1595	0	0	33.5031	1	3.78919	0	0	0	1	113
1596	0	0	43.2553	0	3.78919	0	0	0	1	302
1597	0	1	46.037	1	3.78919	0	0	0	0	790
1598	0	0	24.9747	0	3.78919	0	0	0	0	688
1599	0	0	44.8077	0	3.77002	0	0	0	0	535
1600	0	1	56.2656	1	3.77002	0	0	0	0	567
1601	0	0	34.3573	1	0.0876112	1	1	0	1	45
1602	0	0	18.3682	1	3.77276	0	0	0	0	836
1603	0	0	40.9719	1	3.77276	0	0	0	0	476
1604	0	1	41.6838	1	3.77276	0	0	0	0	591
1605	0	1	47.9973	1	3.76181	0	0	0	0	724
1606	0	0	38.9651	0	3.75633	0	0	0	1	117
1607	0	0	38.6146	0	3.76181	0	0	0	0	815
1608	0	0	28.0684	1	3.76181	0	0	0	0	670
1609	0	0	33.1636	0	3.76181	0	0	0	1	391
1610	0	0	26.5873	1	3.75359	0	0	0	0	407
1611	0	1	36.3559	1	1.46475	1	1	0	1	42
1612	0	0	38.8474	1	3.75633	0	0	0	0	1442
1613	0	1	43.4661	1	3.75633	0	0	0	1	403
1614	0	0	55.9261	1	3.75359	0	0	0	1	295
1615	0	0	30.5352	1	3.75359	0	0	0	1	770
1616	0	0	35.5455	1	3.75359	0	0	0	0	718
1617	0	0	23.2758	0	3.75359	0	0	0	0	818
1618	0	0	42.5298	1	3.75633	0	0	0	0	966
1619	0	1	48.4025	1	0.0903491	1	1	0	1	33
1620	1	0	55.1677	1	3.75359	0	0	0	0	339
1621	0	0	26.2779	1	3.73169	0	0	0	0	472
1622	0	0	28.9309	1	3.72348	0	0	0	0	518
1623	0	0	20.7091	1	3.73169	0	0	0	1	704
1624	1	0	25.332	1	3.73169	0	0	0	0	594
1625	0	0	51.6194	1	3.71253	0	0	0	0	671
1626	0	0	27.781	0	3.71253	0	0	0	0	811
1627	0	0	37.2375	1	3.71253	0	0	0	0	472
1628	0	1	46.5352	1	3.71253	0	0	0	1	266
1629	0	0	25.1088	1	3.71253	0	0	0	0	321
1630	0	0	42.7214	1	3.71253	0	0	0	1	156
1631	0	0	27.3511	1	3.71253	0	0	0	0	846
1632	0	0	51.3265	0	1.08145	1	1	0	1	331
1633	0	1	55.0418	1	3.71253	0	0	0	1	191
1634	0	0	34.1958	0	3.69336	0	0	0	0	744
1635	0	0	36.3696	1	3.69336	0	0	0	0	434
1636	0	1	33.2485	1	3.69336	0	0	0	1	1078
1637	0	0	27.2444	0	3.69336	0	0	0	0	325
1638	0	0	32.4025	1	3.69336	0	0	0	0	467
1639	0	0	41.0322	0	3.69336	0	0	0	1	124
1640	0	0	25.3771	1	3.69336	0	0	0	0	591
1641	0	0	44.5804	1	3.69336	0	0	0	0	380
1642	0	1	37.9192	1	3.69336	0	0	0	0	336
1643	0	0	28.4134	1	3.69336	0	0	0	1	62
1644	0	0	29.4921	1	3.69336	0	0	0	0	576
1645	0	0	34.9131	0	3.69336	0	0	0	0	459
1646	0	1	45.9384	1	0.0328542	1	1	0	1	57
1647	0	0	31.1732	1	3.69336	0	0	0	1	224
1648	0	0	67.4524	1	0.273785	1	2	0	1	112
1649	0	0	48.3203	0	3.69336	0	0	0	1	54
1650	0	0	47.5729	0	3.67967	0	0	0	0	395
1651	0	1	49.3634	1	0.123203	1	1	1	1	28
1652	0	1	25.5688	1	3.69336	0	0	0	0	387
1653	0	0	45.0404	0	3.68515	0	0	0	1	127
1654	0	1	30.7023	1	3.67967	0	0	0	1	46
1655	0	1	33.065	1	3.67967	0	0	0	0	409
1656	0	0	53.2266	1	0.0383299	1	2	1	1	73
1657	0	1	31.4908	1	3.68515	0	0	0	0	356
1658	0	0	42.8227	1	3.67967	0	0	0	0	837
1659	0	0	30.5818	0	3.67967	0	0	0	0	755
1660	0	1	50.2888	1	3.65503	0	0	1	1	285
1661	0	1	39.3867	1	0.388775	1	1	1	1	107
1662	0	0	19.3128	1	3.65503	0	0	0	0	765
1663	0	1	31.6797	1	3.65503	0	0	0	0	601
1664	0	0	37.5469	1	3.6167	0	0	0	0	223
1665	0	1	57.5797	1	3.66051	0	0	0	0	632
1666	0	0	18.4504	1	3.65503	0	0	0	0	477
1667	0	0	45.7906	1	3.65503	0	0	0	0	1172
1668	0	1	47.7509	1	0.309377	1	2	0	1	37
1669	0	0	26.2642	1	3.66051	0	0	0	1	129
1670	0	0	20.3176	1	3.64134	0	0	0	0	518
1671	0	0	25.024	1	3.62765	0	0	0	0	451
1672	0	1	33.744	1	3.63587	0	0	0	1	358
1673	0	0	45.0185	0	3.63587	0	0	0	0	663
1674	0	0	29.8344	0	3.63587	0	0	0	0	531
1675	0	0	26.36	0	3.62765	0	0	0	0	1388
1676	0	1	47.8549	1	3.6167	0	0	0	0	344
1677	0	1	46.0479	1	3.41684	1	1	1	0	418
1678	0	0	27.1814	1	3.60849	0	0	0	0	780
1679	0	0	33.3799	1	3.60849	0	0	0	1	264
1680	0	0	25.0103	1	3.6167	0	0	0	0	1203
1681	0	0	26.0808	1	3.59754	0	0	0	1	236
1682	0	0	60.0383	0	3.58932	0	0	0	0	1065
1683	0	0	22.768	1	3.58932	0	0	0	0	834
1684	0	0	38.8693	1	3.59754	0	0	1	1	281
1685	0	0	43.2799	0	3.60849	0	0	1	1	424
1686	0	0	24.1834	1	3.58658	0	0	0	1	304
1687	0	0	28.1615	1	3.59754	0	0	0	0	225
1688	0	0	41.8508	0	3.58932	0	0	0	0	952
1689	0	1	60.3915	1	3.59754	0	0	0	0	554
1690	0	0	25.3826	1	3.57837	0	0	0	0	435
1691	0	0	29.6509	1	3.57016	0	0	0	1	402
1692	0	0	59.6194	1	3.57837	0	0	0	1	98
1693	0	0	26.7721	1	3.57837	0	0	0	0	747
1694	0	0	24.9035	1	3.56194	0	0	0	1	233
1695	0	1	50.5352	1	3.57016	0	0	0	0	239
1696	0	0	26.3107	0	3.57016	0	0	0	0	683
1697	0	0	56.6653	0	3.58385	0	0	0	0	710
1698	0	0	32.9884	1	3.57837	0	0	0	1	140
1699	0	0	26.7406	0	3.57837	0	0	0	1	142
1700	1	0	28.4216	1	3.57837	0	0	0	0	766
1701	0	1	43.8932	1	3.57837	0	0	0	0	271
1702	0	0	23.0171	1	3.55921	0	0	0	0	886
1703	0	0	25.076	1	3.54825	0	0	0	0	778
1704	0	0	31.0253	1	3.56742	0	0	0	0	606
1705	0	0	33.8508	1	3.55921	0	0	0	0	412
1706	0	0	33.1335	1	3.55921	0	0	0	0	208
1707	0	0	37.6071	0	3.55099	0	0	0	1	99
1708	0	1	46.1656	1	3.56468	0	0	0	0	643
1709	0	1	41.8891	1	0.0766598	1	1	0	1	10
1710	0	0	33.8426	0	3.54552	0	0	0	0	292
1711	0	0	37.3169	0	3.55921	0	0	0	1	493
1712	0	1	34.4586	1	3.55921	0	0	0	0	377
1713	0	0	54.0835	1	3.55921	0	0	0	0	279
1714	0	1	31.5948	1	3.55921	0	0	0	0	706
1715	0	0	25.8289	1	3.55921	0	0	0	0	538
1716	0	0	27.6413	0	3.54825	0	0	0	0	1044
1717	0	0	33.4675	0	3.54825	0	0	0	0	371
1718	0	0	37.7303	1	1.6345	1	1	0	0	275
1719	0	0	36.3888	1	3.54552	0	0	0	0	1228
1720	0	1	45.5168	1	3.54552	0	0	0	1	270
1721	0	0	40.9309	1	3.54552	0	0	0	0	793
1722	0	0	31.1294	1	3.54552	0	0	0	0	550
1723	0	0	33.3443	0	3.54278	0	0	0	1	290
1724	0	1	32.0493	1	3.54825	0	0	0	1	44
1725	0	0	44.1287	1	2.62286	1	2	1	0	538
1726	0	0	34.5599	1	3.53183	0	0	0	0	240
1727	0	1	49.0404	1	3.52909	0	0	0	0	520
1728	0	1	48.104	1	3.52088	0	0	0	0	450
1729	0	0	27.8357	1	3.52088	0	0	0	0	373
1730	0	0	23.5784	1	3.52088	0	0	0	0	382
1731	0	0	22.5736	1	3.52088	0	0	0	0	548
1732	0	0	42.9925	1	3.52088	0	0	0	0	409
1733	0	0	26.5106	0	3.52088	0	0	0	1	206
1734	0	0	31.3429	1	3.50445	0	0	0	0	313
1735	0	1	39.3867	1	3.50445	0	0	1	0	508
1736	0	1	54.1629	1	3.50445	0	0	0	1	138
1737	0	0	36.8131	1	3.50992	0	0	0	1	342
1738	0	0	56.3915	1	3.50445	0	0	0	1	402
1739	0	1	31.488	1	3.50445	0	0	0	0	614
1740	0	0	62.9596	1	3.50445	0	0	0	1	24
1741	0	1	55.9945	1	3.50445	0	0	0	1	131
1742	0	0	46.7214	0	3.48528	0	0	0	0	591
1743	0	1	43.4168	1	3.50445	0	0	0	1	71
1744	0	1	48.9062	1	3.50445	0	0	0	1	243
1745	0	0	25.9179	1	3.48528	0	0	0	0	553
1746	0	1	46.2231	1	0.958248	1	2	0	1	110
1747	0	0	47.4552	0	3.50171	0	0	0	1	127
1748	0	0	52.7639	1	0.073922	1	1	0	1	19
1749	0	0	40.5667	1	3.48528	0	0	0	1	49
1750	0	1	29.347	1	3.47433	0	0	0	1	130
1751	0	0	20.6051	1	3.48528	0	0	0	0	781
1752	0	0	27.5017	1	3.48528	0	0	0	0	668
1753	0	0	35.0062	0	3.48528	0	0	0	0	463
1754	0	0	46.4038	1	3.46886	0	0	0	0	1049
1755	0	1	36.3614	1	3.48528	0	0	0	1	199
1756	0	0	39.0089	1	3.46338	0	0	0	0	584
1757	0	0	21.2457	1	3.48528	0	0	0	0	404
1758	0	0	56.5092	1	0.999316	1	1	1	1	2
1759	0	0	54.0315	0	3.46338	0	0	0	0	513
1760	0	0	60.5366	0	3.46338	0	0	0	1	225
1761	0	0	38.3628	1	3.46338	0	0	0	0	817
1762	0	0	23.6769	0	3.44422	0	0	0	0	885
1763	0	1	48.95	1	3.46338	0	0	0	1	7
1764	0	1	36.5366	1	3.46338	0	0	0	0	414
1765	0	0	39.551	1	3.436	0	0	0	0	598
1766	0	0	40.8542	1	3.436	0	0	0	0	1163
1767	0	0	33.8563	1	3.44422	0	0	0	0	1114
1768	0	1	28.5941	1	3.44422	0	0	0	1	8
1769	0	1	39.4031	1	3.43326	0	0	0	1	194
1770	0	0	25.5633	1	3.44695	0	0	0	0	598
1771	0	0	35.2909	0	3.42505	0	0	0	0	600
1772	0	0	35.0801	1	3.44422	0	0	0	1	84
1773	0	0	20.5777	1	3.436	0	0	0	0	820
1774	1	0	50.1054	1	3.42505	0	0	0	0	814
1775	0	0	38.7488	0	0.796715	1	3	0	0	715
1776	0	0	27.9288	1	3.42779	0	0	0	0	927
1777	0	0	41.9247	0	3.42505	0	0	0	1	362
1778	0	1	35.729	1	3.42505	0	0	0	0	743
1779	0	0	42.0507	1	3.41684	0	0	0	0	587
1780	0	0	29.8371	1	3.42505	0	0	0	0	429
1781	0	0	22.1574	1	3.44969	0	0	0	0	759
1782	0	0	43.2444	1	3.44969	0	0	0	0	801
1783	0	0	32.3258	1	3.44969	0	0	0	0	465
1784	0	0	19.8412	1	3.44969	0	0	0	0	1419
1785	1	0	33.8289	1	3.40862	0	0	0	0	369
1786	0	1	39.3648	1	3.42505	0	0	0	0	240
1787	0	1	52.5886	1	3.40041	0	0	0	0	407
1788	0	1	26.5489	1	3.40862	0	0	0	0	736
1789	0	0	36.9802	1	3.40589	0	0	0	0	462
1790	0	0	75.373	1	0.109514	1	2	1	1	190
1791	0	0	33.2895	1	3.40862	0	0	0	0	484
1792	0	1	38.1711	1	3.40862	0	0	0	1	704
1793	0	0	58.2259	1	0.156057	1	1	1	1	23
1794	0	0	29.8316	1	3.38946	0	0	0	0	349
1795	0	0	29.7495	0	0.0602327	1	1	0	1	1
1796	0	1	47.781	1	3.38946	0	0	0	1	290
1797	0	0	25.0075	1	3.38946	0	0	0	0	658
1798	0	1	46.5736	1	3.38946	0	0	0	1	189
1799	0	1	41.4182	0	3.37851	0	0	0	0	621
1800	0	0	19.258	1	3.38946	0	0	0	0	780
1801	0	0	24.5448	1	3.38946	0	0	0	0	609
1802	0	0	24.1999	1	3.37851	0	0	0	0	749
1803	0	1	35.5838	1	3.38946	0	0	0	1	183
1804	1	0	67.0335	1	0.301164	1	1	0	1	40
1805	0	0	41.7769	1	0.818617	1	2	0	1	12
1806	0	0	30.8008	1	3.36756	0	0	0	0	700
1807	0	0	58.5544	0	3.36756	0	0	1	1	149
1808	0	0	27.4743	1	3.35934	0	0	0	0	770
1809	0	0	27.5209	1	3.34839	0	0	0	0	238
1810	0	0	25.807	1	3.35934	0	0	0	0	509
1811	0	0	39.7235	1	3.37029	0	0	0	1	60
1812	0	0	46.4969	1	3.37029	0	0	0	1	317
1813	0	0	52.0986	1	3.37029	0	0	0	0	825
1814	0	1	46.5927	1	3.35934	0	0	0	1	532
1815	0	0	47.5647	1	3.37029	0	0	0	0	906
1816	0	0	34.8282	1	3.34839	0	0	0	1	516
1817	0	0	24.8816	0	3.34839	0	0	0	0	833
1818	0	0	34.9021	1	3.34839	0	0	0	0	613
1819	0	0	56.9227	0	0.180698	1	1	0	1	11
1820	0	0	42.3655	0	3.35113	0	0	0	1	49
1821	0	0	28.1807	1	3.33744	0	0	0	0	635
1822	0	0	35.5099	1	3.34839	0	0	0	1	359
1823	0	0	61.9192	0	3.34839	0	0	0	1	679
1824	0	1	47.0609	1	3.3347	0	0	0	0	631
1825	0	0	50.0452	0	3.35113	0	0	0	1	293
1826	0	0	30.5051	1	3.32923	0	0	0	0	823
1827	0	0	48.9391	0	3.34839	0	0	0	1	42
1828	0	0	30.4668	0	3.3347	0	0	0	0	668
1829	1	1	49.6975	1	1.96304	1	1	0	1	33
1830	0	0	41.473	1	3.3347	0	0	0	0	1219
1831	0	1	41.4456	1	3.3347	0	0	0	1	69
1832	0	0	51.6496	1	1.28131	1	3	0	1	487
1833	0	0	31.3183	1	3.3347	0	0	0	1	298
1834	0	1	31.6961	1	0.125941	1	1	1	1	2
1835	0	0	42.4914	1	3.31006	0	0	0	0	229
1836	0	0	47.7481	0	0.0766598	1	1	0	1	15
1837	0	1	50.4832	1	3.31828	0	0	0	1	73
1838	0	0	30.9624	1	3.31006	0	0	0	0	400
1839	0	0	43.4634	1	3.30185	0	0	0	0	288
1840	0	0	34.6502	1	0.681725	1	3	0	1	6
1841	0	0	21.4921	0	3.29363	0	0	0	0	1011
1842	0	1	43.0198	1	3.29637	0	0	0	0	1054
1843	0	1	38.1081	1	0.648871	1	3	0	0	638
1844	0	0	35.885	1	3.2909	0	0	0	0	611
1845	0	1	30.3217	1	3.27995	0	0	0	0	847
1846	0	0	37.5797	1	3.2909	0	0	0	0	556
1847	0	0	21.6496	1	3.2909	0	0	0	0	843
1848	0	0	52.2519	1	3.2909	0	0	0	0	559
1849	0	1	36.4271	1	3.2909	0	0	0	0	890
1850	1	0	50.6393	1	3.2909	0	0	0	1	269
1851	0	1	39.5811	1	3.2909	0	0	0	1	137
1852	0	0	36.2491	1	3.27173	0	0	0	1	343
1853	0	0	18.7817	1	3.27173	0	0	0	0	390
1854	0	0	38.6831	1	3.27173	0	0	0	0	900
1855	0	0	58.5325	0	3.27173	0	0	0	1	257
1856	0	0	23.6988	1	3.27173	0	0	0	0	803
1857	0	0	19.4853	1	3.27173	0	0	0	0	419
1858	0	1	43.2553	1	3.26352	0	0	1	1	235
1859	0	0	42.9049	0	3.26352	0	0	0	0	442
1860	0	1	54.5763	0	3.26078	0	0	1	0	468
1861	1	0	31.4579	1	3.25257	0	0	0	1	307
1862	0	0	37.41	0	3.25257	0	0	0	0	813
1863	1	1	28.8925	1	3.25257	0	0	0	0	340
1864	0	1	52.6489	1	3.25257	0	0	0	0	497
1865	0	0	27.989	1	3.25257	0	0	0	0	315
1866	0	0	21.5332	1	3.21697	0	0	0	0	413
1867	0	0	27.8439	1	3.25257	0	0	0	0	664
1868	0	0	43.7755	0	3.25257	0	0	0	0	957
1869	0	0	56.7009	0	3.32649	0	0	1	0	568
1870	0	0	33.1964	1	3.24435	0	0	0	0	1105
1871	0	0	27.4346	1	3.24162	0	0	0	0	863
1872	0	0	33.3279	1	3.24162	0	0	0	0	405
1873	1	0	46.3847	1	3.2334	0	0	0	1	395
1874	0	1	29.1745	1	3.25257	0	0	0	0	665
1875	0	0	57.013	1	0.0657084	1	1	0	1	72
1876	0	0	31.2334	1	3.24435	0	0	0	0	710
1877	0	0	34.2888	1	3.2334	0	0	0	0	967
1878	0	0	28.9774	1	3.2334	0	0	0	0	1821
1879	0	0	38.5462	0	3.2334	0	0	0	0	395
1880	0	0	49.0678	1	3.21697	0	0	0	0	295
1881	0	0	34.5051	1	3.22519	0	0	0	0	536
1882	0	0	26.3381	1	3.21697	0	0	0	1	637
1883	0	0	26.1656	1	3.21697	0	0	0	0	936
1884	0	0	20.783	1	3.21697	0	0	0	0	860
1885	0	0	66.9815	1	3.21697	0	0	0	1	253
1886	0	0	25.6263	0	3.21697	0	0	0	1	253
1887	0	0	31.4634	0	3.21697	0	0	0	1	10
1888	0	0	48.3778	0	3.21697	0	0	0	1	30
1889	0	0	29.128	1	3.21697	0	0	0	0	773
1890	0	0	36.9829	0	3.21697	0	0	0	1	166
1891	0	0	34.8802	1	0.279261	1	1	0	0	405
1892	1	0	28.8487	1	0.454483	1	1	0	1	3
1893	0	0	25.9576	1	3.19507	0	0	0	0	1079
1894	0	0	45.3361	1	3.19507	0	0	0	1	281
1895	0	0	46.2313	0	3.19507	0	0	0	1	305
1896	0	0	49.9001	1	3.19507	0	0	0	1	137
1897	0	1	45.3634	1	3.19507	0	0	0	0	552
1898	0	1	39.7591	1	3.19507	0	0	0	1	175
1899	0	1	48.5585	1	3.19507	0	0	0	0	643
1900	0	0	30.2505	1	3.19507	0	0	0	0	940
1901	0	0	57.6345	0	3.19507	0	0	0	1	41
1902	0	1	46.809	1	3.17591	0	0	0	0	563
1903	0	1	35.614	1	3.17591	0	0	0	0	561
1904	0	0	36.3094	1	3.17591	0	0	0	0	1250
1905	0	0	27.822	1	3.17591	0	0	0	0	358
1906	0	0	46.538	0	3.17591	0	0	0	0	1143
1907	1	1	56.1478	1	3.17591	0	0	1	0	1500
1908	0	0	24.0137	0	3.16496	0	0	0	0	1122
1909	0	0	27.9097	1	3.14853	0	0	0	0	561
1910	0	1	34.5572	1	3.16769	0	0	0	1	192
1911	0	1	40.4682	1	3.24162	0	0	0	0	409
1912	0	0	35.6934	0	3.16222	0	0	0	1	427
1913	0	0	42.2888	1	3.16222	0	0	0	0	302
1914	0	0	45.306	1	3.15674	0	0	0	1	244
1915	0	0	21.0595	1	3.13758	0	0	0	0	342
1916	0	0	35.7892	0	3.14579	0	0	0	0	588
1917	0	0	42.7871	0	0.123203	1	1	0	1	4
1918	1	1	39.2115	1	3.15674	0	0	0	1	347
1919	0	0	34.1328	1	3.13758	0	0	0	0	216
1920	0	0	46.5024	1	3.14579	0	0	0	1	122
1921	0	0	25.7303	1	3.14853	0	0	0	0	479
1922	0	0	32.9528	0	3.13758	0	0	0	0	276
1923	0	0	33.9959	1	3.13758	0	0	0	1	431
1924	0	1	44.449	1	3.13758	0	0	0	0	447
1925	0	0	42.2669	0	3.13758	0	0	0	0	510
1926	0	0	52.9363	1	3.12663	0	0	0	1	172
1927	1	0	47.5838	0	3.11841	0	0	0	0	782
1928	0	0	46.0917	1	3.13758	0	0	0	0	732
1929	0	1	42.5873	1	3.11841	0	0	0	1	156
1930	0	1	44.2382	1	3.12389	0	0	0	1	31
1931	0	0	68.4408	1	0.186174	1	2	1	0	684
1932	0	0	25.5058	1	3.11841	0	0	0	0	633
1933	0	1	53.473	1	3.11841	0	0	0	0	281
1934	0	0	39.666	1	3.11841	0	0	0	0	613
1935	0	1	51.4442	1	3.11841	0	0	0	0	546
1936	0	0	35.8795	1	3.11841	0	0	0	1	24
1937	0	0	45.7988	1	3.09103	0	0	0	0	649
1938	0	1	28.2245	1	3.10746	0	0	0	0	546
1939	0	1	35.6441	1	3.09925	0	0	0	0	484
1940	0	0	25.0979	0	3.09925	0	0	0	0	471
1941	0	0	32.9582	0	3.09925	0	0	0	0	630
1942	0	0	46.4887	1	3.09925	0	0	0	0	643
1943	0	1	42.1383	1	3.09925	0	0	0	1	146
1944	0	0	36.2574	0	3.09925	0	0	0	0	649
1945	1	0	38.2177	1	3.09103	0	0	0	0	1342
1946	0	1	55.6605	1	3.09925	0	0	0	0	729
1947	0	1	50.8747	1	3.09925	0	0	0	0	807
1948	0	0	49.7522	0	3.09925	0	0	0	1	264
1949	0	1	30.6256	1	3.09925	0	0	0	1	377
1950	0	0	38.0123	0	3.04723	0	0	0	0	1121
1951	0	0	22.2067	1	3.08008	0	0	0	0	562
1952	0	0	52.564	0	3.08008	0	0	0	1	398
1953	0	1	55.2608	1	3.08008	0	0	0	1	55
1954	0	0	43.0335	0	3.08008	0	0	0	0	1076
1955	0	0	62.2177	1	3.08008	0	0	1	0	447
1956	0	0	24.7337	0	3.08008	0	0	0	0	577
1957	0	0	26.4832	1	3.08008	0	0	0	0	674
1958	0	0	30.5544	1	3.08008	0	0	0	0	385
1959	0	0	40.3422	0	3.08008	0	0	0	0	1107
1960	0	0	23.7481	1	3.08008	0	0	0	0	636
1961	0	0	53.8508	1	3.08008	0	0	0	1	265
1962	0	0	23.0034	1	3.08008	0	0	0	1	166
1963	0	1	47.4196	1	3.08008	0	0	0	1	102
1964	0	0	27.5893	1	3.06092	0	0	0	0	443
1965	0	0	31.3155	0	3.06092	0	0	0	0	605
1966	0	1	53.4867	1	3.06092	0	0	0	1	398
1967	0	0	44.5448	0	0.50924	1	1	0	1	22
1968	0	1	26.7269	1	3.06092	0	0	0	0	412
1969	0	1	34.412	1	3.06092	0	0	0	0	344
1970	0	0	55.1513	1	3.06092	0	0	0	1	221
1971	0	0	47.3867	0	3.06092	0	0	0	1	333
1972	0	0	46.5599	0	3.0527	0	0	0	1	94
1973	0	0	40.7201	1	3.0527	0	0	0	0	326
1974	0	1	26.1383	0	3.0527	0	0	0	1	137
1975	0	0	29.0212	1	3.0527	0	0	0	0	1011
1976	1	0	55.4305	0	0.1013	1	1	0	1	16
1977	0	0	43.7837	1	3.04175	0	0	0	0	510
1978	0	0	41.1745	0	3.04175	0	0	0	1	98
1979	0	0	30.2368	1	3.02259	0	0	0	0	291
1980	0	1	34.6968	1	0.0848734	1	2	0	1	6
1981	0	0	25.5825	1	3.02806	0	0	0	0	769
1982	0	0	53.8097	1	3.02259	0	0	0	0	789
1983	0	0	44.3012	1	3.02259	0	0	0	1	193
1984	0	0	51.8111	0	3.02259	0	0	0	1	26
1985	0	0	19.2471	1	3.02259	0	0	0	0	313
1986	0	1	31.384	0	3.02806	0	0	0	1	5
1987	0	1	37.0568	1	3.02259	0	0	0	0	728
1988	1	1	63.8275	1	3.02259	0	0	0	0	394
1989	0	1	43.3539	1	3.01437	0	0	0	1	187
1990	0	0	43.9836	1	3.00342	0	0	0	0	814
1991	0	0	33.0431	1	3.00342	0	0	0	0	536
1992	0	0	45.3662	0	3.00342	0	0	0	1	31
1993	0	1	41.4538	1	3.00342	0	0	0	1	56
1994	0	0	35.1376	1	3.00342	0	0	0	0	664
1995	1	0	52.6982	0	3.00342	0	0	0	0	272
1996	0	1	45.4346	1	2.98426	0	0	0	1	573
1997	1	0	52.6188	1	2.98426	0	0	0	1	2
1998	0	0	40.3121	0	2.96509	0	0	0	1	107
1999	0	0	58.0808	1	2.96509	0	0	0	1	78
[truncated: 915 more rows]
